# Supplementary material for: 3-(1H-Tetra­zol-5-yl)pyridinium 3-(2H-tetra­zol-5-yl)pyridinium dinitrate
Source: Acta Crystallogr Sect E Struct Rep Online. 2009 Jun 27;65(Pt 7):o1684. doi: 10.1107/S160053680901839X (PMC2969333; doi:10.1107/S160053680901839X)
Supplement: Supplementary file 2 [file e-65-o1684-Isup2.hkl]

# 
# h,k,l, Fc-squared, Fo-squared, sigma(Fo-squared) and status flag 
# 
data_I

_shelx_title ' 1 in P-1' 
_shelx_refln_list_code          4 
_shelx_F_calc_maximum      161.90 
_exptl_crystal_F_000       432.00 
_reflns_d_resolution_high  0.7702 
 
loop_ 
 _symmetry_equiv_pos_as_xyz 
 'x, y, z' 
 '-x, -y, -z' 
 
_cell_length_a     6.9157 
_cell_length_b    10.5754 
_cell_length_c    13.3458 
_cell_angle_alpha 110.098 
_cell_angle_beta  100.649 
_cell_angle_gamma  95.873 
 
_shelx_F_squared_multiplier     1.000 
 
loop_ 
 _refln_index_h 
 _refln_index_k 
 _refln_index_l 
 _refln_F_squared_calc 
 _refln_F_squared_meas 
 _refln_F_squared_sigma 
 _refln_observed_status 
   1   0   0     1277.37     1156.95     13.39 o 
   2   0   0    11677.94    10749.75    192.25 o 
   3   0   0      953.60      982.55     22.26 o 
   4   0   0      117.24      130.76      3.89 o 
   5   0   0       41.68       43.22      1.82 o 
   6   0   0      218.31      212.90     10.99 o 
   7   0   0       58.24       62.15      9.89 o 
   8   0   0        0.51        1.50      2.61 o 
  -8   1   0       14.37        4.82      3.11 o 
  -7   1   0       16.27       23.07     10.64 o 
  -6   1   0        0.55        1.29      1.39 o 
  -5   1   0       43.34       45.65      2.67 o 
  -4   1   0        7.25        5.66      1.21 o 
  -3   1   0      119.72      114.99      2.51 o 
  -2   1   0      142.55      146.74      3.39 o 
  -1   1   0      858.41      853.52     18.68 o 
   1   1   0        8.57       11.80      0.31 o 
   2   1   0      994.06     1079.49     34.17 o 
   3   1   0       20.76       22.68      0.96 o 
   4   1   0       40.12       38.73      1.64 o 
   5   1   0        0.26       -1.74      1.74 o 
   6   1   0        0.05       -1.37      1.84 o 
   7   1   0        0.64       -1.44      2.24 o 
   8   1   0        0.07       -0.75      2.49 o 
  -8   2   0        2.53        0.26      2.35 o 
  -7   2   0       46.47       42.93      5.04 o 
  -6   2   0        3.73        3.73      1.56 o 
  -5   2   0      188.92      172.99      4.72 o 
  -4   2   0      704.91      756.02     14.92 o 
  -3   2   0      942.02     1024.73     21.97 o 
  -2   2   0        2.48        2.91      0.40 o 
  -1   2   0     1990.30     2013.34     15.95 o 
   0   2   0     2163.38     1832.97     15.73 o 
   1   2   0       32.40       26.79      1.40 o 
   2   2   0       14.35       14.47      0.73 o 
   3   2   0      207.86      196.20      6.61 o 
   4   2   0       52.95       55.20      4.19 o 
   5   2   0        0.72       -0.54      0.78 o 
   6   2   0        2.55        3.53      2.40 o 
   7   2   0        0.83       -0.32      2.31 o 
   8   2   0       10.46        6.72      3.17 o 
  -8   3   0        1.99        1.21      2.39 o 
  -7   3   0       87.85       97.08      7.09 o 
  -6   3   0        6.86        8.80      1.32 o 
  -5   3   0       24.38       24.95      1.80 o 
  -4   3   0        0.07        0.68      0.66 o 
  -3   3   0       12.32       12.16      1.54 o 
  -2   3   0        4.18        5.52      1.31 o 
  -1   3   0      548.31      491.50     11.77 o 
   0   3   0      140.49      117.97      3.12 o 
   1   3   0      989.39     1023.01     15.81 o 
   2   3   0        0.09        3.34      1.78 o 
   3   3   0       60.63       57.79      1.86 o 
   4   3   0       32.68       36.00      1.90 o 
   5   3   0       12.84       16.94      2.74 o 
   6   3   0       21.07       21.86      6.71 o 
   7   3   0        0.74        7.97      3.01 o 
   8   3   0        0.36       -2.23      4.06 o 
  -8   4   0        0.00        1.37      2.64 o 
  -7   4   0       46.34       44.96      4.45 o 
  -6   4   0       32.84       35.63      2.54 o 
  -5   4   0        9.35       11.78      1.68 o 
  -4   4   0      185.53      178.64      4.61 o 
  -3   4   0      683.03      748.72     19.27 o 
  -2   4   0      482.34      496.86      8.10 o 
  -1   4   0      997.49      939.17     13.79 o 
   0   4   0       70.63       69.62      2.61 o 
   1   4   0      473.87      444.66      9.40 o 
   2   4   0      142.88      151.15      3.84 o 
   3   4   0        6.05        6.69      1.45 o 
   4   4   0       16.40       14.16      1.39 o 
   5   4   0        9.97       13.08      2.72 o 
   6   4   0        1.04       -0.72      1.96 o 
   7   4   0        1.81        1.16      3.22 o 
  -8   5   0        3.49        3.37      3.25 o 
  -7   5   0        1.51        2.06      1.44 o 
  -6   5   0       15.80       16.65      1.82 o 
  -5   5   0        0.66       -0.03      0.94 o 
  -4   5   0        3.90        1.34      0.87 o 
  -3   5   0        0.34        0.82      0.52 o 
  -2   5   0       36.99       40.49      1.19 o 
  -1   5   0        0.64       -0.80      0.80 o 
   0   5   0      166.65      188.49      4.02 o 
   1   5   0      336.29      331.76      7.14 o 
   2   5   0       35.28       35.90      2.28 o 
   3   5   0       27.02       35.81      2.11 o 
   4   5   0       30.01       27.44      3.81 o 
   5   5   0        2.40        1.86      2.11 o 
   6   5   0        8.46       16.03      8.46 o 
   7   5   0        1.41       -0.08      2.99 o 
  -8   6   0        0.00        0.28      3.14 o 
  -7   6   0        1.08        1.38      1.90 o 
  -6   6   0       12.15       11.37      1.96 o 
  -5   6   0       82.99       80.47      8.28 o 
  -4   6   0      103.89      104.80      6.15 o 
  -3   6   0       86.98       79.11      6.68 o 
  -2   6   0      395.92      388.51      6.46 o 
  -1   6   0      253.81      266.14     10.34 o 
   0   6   0      148.12      157.78      6.76 o 
   1   6   0       86.88       93.80      3.17 o 
   2   6   0       34.73       43.01      2.89 o 
   3   6   0       56.62       58.00      3.01 o 
   4   6   0       16.51       19.46      2.16 o 
   5   6   0       21.81       21.07      3.10 o 
   6   6   0        0.78       -1.36      2.10 o 
  -8   7   0        0.83        0.03      3.68 o 
  -7   7   0        5.60        3.98      2.48 o 
  -6   7   0        1.50       -1.52      2.17 o 
  -5   7   0        0.05        2.45      1.90 o 
  -4   7   0        0.38        5.98      3.80 o 
  -3   7   0       42.80       42.61      6.47 o 
  -2   7   0      126.65      125.93      5.91 o 
  -1   7   0        0.05        1.56      1.90 o 
   0   7   0        2.17        0.25      0.75 o 
   1   7   0      232.96      229.45      6.91 o 
   2   7   0        0.73       -0.09      1.01 o 
   3   7   0       54.36       63.94      4.38 o 
   4   7   0        6.82        8.48      2.35 o 
   5   7   0        6.95        6.35      2.92 o 
   6   7   0        2.44       -2.53      2.83 o 
  -7   8   0        0.90        2.06      3.45 o 
  -6   8   0        0.92       -2.43      2.43 o 
  -5   8   0        4.96        3.08      2.43 o 
  -4   8   0       38.12       48.57      4.68 o 
  -3   8   0       10.76       18.95     11.08 o 
  -2   8   0        0.60       -1.67      1.67 o 
  -1   8   0        0.78       -0.67      0.69 o 
   0   8   0        0.00        1.84      1.02 o 
   1   8   0        0.46        1.78      1.39 o 
   2   8   0       21.33       24.67      5.10 o 
   3   8   0        9.21       13.69      2.28 o 
   4   8   0       11.94       13.27      2.31 o 
   5   8   0        4.06       10.53      3.33 o 
  -7   9   0        0.35        1.32      4.03 o 
  -6   9   0       20.33       27.35      4.50 o 
  -5   9   0        0.02       -0.54      1.99 o 
  -4   9   0      157.04      165.79     20.75 o 
  -3   9   0        1.85        6.74      3.75 o 
  -2   9   0      328.90      297.71     12.74 o 
  -1   9   0        1.78        3.38      1.86 o 
   0   9   0        5.83        4.62      1.79 o 
   1   9   0        5.83        7.62      2.08 o 
   2   9   0       21.71       18.67      2.48 o 
   3   9   0       14.98       19.25      3.35 o 
   4   9   0        1.76        2.34      2.62 o 
   5   9   0        2.30        1.01      2.67 o 
  -6  10   0        0.45        1.22      3.31 o 
  -5  10   0        9.26       16.35     10.70 o 
  -4  10   0       11.84        6.56      3.17 o 
  -3  10   0        7.32        7.43      3.04 o 
  -2  10   0        1.59       -2.55      2.55 o 
  -1  10   0        5.49        3.16      2.49 o 
   0  10   0       47.92       52.15      5.49 o 
   1  10   0       28.53       28.50      5.08 o 
   2  10   0        6.33        5.11      2.04 o 
   3  10   0        1.30        1.77      1.78 o 
   4  10   0       14.07       12.80      4.12 o 
  -5  11   0        0.88        0.34      2.44 o 
  -4  11   0        5.58        2.62      2.52 o 
  -3  11   0       13.85       10.81      9.03 o 
  -2  11   0        3.24        0.56      2.38 o 
  -1  11   0        0.17        0.69      2.38 o 
   0  11   0        9.36        8.09      3.29 o 
   1  11   0        0.15        2.14      2.46 o 
   2  11   0        0.43        3.47      3.13 o 
   3  11   0        3.92       17.01      6.82 o 
  -4  12   0        0.17        1.44      3.16 o 
  -3  12   0        0.71        1.78      2.72 o 
  -2  12   0       10.84       12.56      6.54 o 
  -1  12   0        0.07       -0.02      2.21 o 
   0  12   0       12.89        8.23      3.37 o 
   1  12   0       17.19       15.35      5.82 o 
   1 -13   1        0.82       -1.61      3.18 o 
   2 -13   1        3.48        4.29      3.73 o 
  -2 -12   1        0.24       -2.74      4.49 o 
  -1 -12   1        4.75        1.14      2.78 o 
   0 -12   1       26.91       28.73     10.31 o 
   1 -12   1        2.11        5.32      3.33 o 
   2 -12   1        0.37       -0.68      2.55 o 
   3 -12   1        2.96        0.32      3.96 o 
   4 -12   1        4.88        4.28      3.11 o 
  -3 -11   1        0.18        8.09      4.79 o 
  -2 -11   1        6.53        8.88      4.21 o 
  -1 -11   1        7.02        6.85      3.19 o 
   0 -11   1        4.22        3.55      2.79 o 
   1 -11   1        4.11       -1.07      1.97 o 
   2 -11   1        3.55        9.34      7.23 o 
   3 -11   1        0.20        1.23      2.94 o 
   4 -11   1        3.03        4.88      6.62 o 
   5 -11   1        2.50        1.64      2.72 o 
   6 -11   1        1.10        1.12      4.06 o 
  -4 -10   1        2.60        6.63      3.29 o 
  -3 -10   1        8.44        3.50      3.45 o 
  -2 -10   1        9.04        7.36      4.06 o 
  -1 -10   1       83.14       87.61      4.93 o 
   0 -10   1       32.69       40.34      4.53 o 
   1 -10   1       48.54       51.62      4.92 o 
   2 -10   1        0.40        4.33      2.46 o 
   3 -10   1       75.79       66.78      5.14 o 
   4 -10   1        0.01       -1.59      2.47 o 
   5 -10   1        6.50        4.02      2.74 o 
   6 -10   1        4.61        3.66      3.35 o 
  -5  -9   1       10.82        9.66      5.63 o 
  -4  -9   1       10.89       12.35      3.53 o 
  -3  -9   1       17.72       18.99      2.80 o 
  -2  -9   1       12.94       16.06      2.46 o 
  -1  -9   1        0.02        1.41      1.33 o 
   0  -9   1       10.49       12.21      1.76 o 
   1  -9   1        2.00        3.97      2.03 o 
   2  -9   1       21.99       17.85      3.07 o 
   3  -9   1       89.22       93.45      6.91 o 
   4  -9   1        1.04       -0.03      1.44 o 
   5  -9   1        1.07       -2.55      2.59 o 
   6  -9   1        2.03        3.48      2.95 o 
   7  -9   1        1.23        1.87      3.07 o 
  -6  -8   1        0.20        3.80      4.79 o 
  -5  -8   1        1.55        7.11      2.86 o 
  -4  -8   1        1.58        2.66      1.66 o 
  -3  -8   1       58.98       57.86      3.79 o 
  -2  -8   1       89.47      107.66      4.82 o 
  -1  -8   1        4.49       11.18      2.10 o 
   0  -8   1       44.30       42.78      2.31 o 
   1  -8   1       12.54       13.38      1.34 o 
   2  -8   1       20.38       24.13      2.88 o 
   3  -8   1       21.45       24.18      5.17 o 
   4  -8   1      311.41      308.63     14.25 o 
   5  -8   1       11.81       13.25      3.30 o 
   6  -8   1      102.51      111.12      7.95 o 
   7  -8   1        0.12        1.23      2.25 o 
  -6  -7   1        0.73        1.41      7.32 o 
  -5  -7   1        0.94       -1.77      2.19 o 
  -4  -7   1        4.86        3.52      1.58 o 
  -3  -7   1       16.60       19.28      3.33 o 
  -2  -7   1       83.95       93.63      5.18 o 
  -1  -7   1      335.18      350.17     13.45 o 
   0  -7   1        7.81        7.81      1.14 o 
   1  -7   1      100.53       95.26      3.23 o 
   2  -7   1        0.87       -0.05      1.30 o 
   3  -7   1       86.45       90.26      4.76 o 
   4  -7   1       58.14       43.46      3.53 o 
   5  -7   1      122.90      136.98     12.39 o 
   6  -7   1       33.39       29.26      4.01 o 
   7  -7   1       27.09       33.16      4.73 o 
   8  -7   1        0.01       -2.87      3.96 o 
  -7  -6   1        4.54        1.74      3.42 o 
  -6  -6   1        9.12       12.08      7.01 o 
  -5  -6   1       10.37       15.25      1.89 o 
  -4  -6   1       35.16       42.44      5.91 o 
  -3  -6   1        3.66        6.43      1.42 o 
  -2  -6   1       84.29       86.81      3.32 o 
  -1  -6   1        7.89        6.06      1.41 o 
   0  -6   1       16.97       16.09      1.10 o 
   1  -6   1      643.70      671.38     14.51 o 
   2  -6   1       41.59       39.45      1.56 o 
   3  -6   1       22.49       19.87      1.26 o 
   4  -6   1      270.61      292.50     11.25 o 
   5  -6   1       50.76       48.61      2.67 o 
   6  -6   1        0.54        0.08      1.12 o 
   7  -6   1       27.58       27.33      3.55 o 
   8  -6   1        0.09       -1.75      3.12 o 
  -7  -5   1       10.47       13.42      3.82 o 
  -6  -5   1        5.43        5.18      2.36 o 
  -5  -5   1       86.55       84.51      3.84 o 
  -4  -5   1        7.07        7.58      1.50 o 
  -3  -5   1        1.82       -0.28      1.27 o 
  -2  -5   1      191.18      210.90      8.73 o 
  -1  -5   1        0.81        0.57      0.76 o 
   0  -5   1      477.47      494.05      9.12 o 
   1  -5   1      470.39      443.53      7.70 o 
   2  -5   1        3.79        3.85      1.19 o 
   3  -5   1      401.36      432.35     24.76 o 
   4  -5   1        3.37        4.27      1.52 o 
   5  -5   1       22.43       31.56      2.97 o 
   6  -5   1       44.52       49.46      3.26 o 
   7  -5   1        5.50        6.44      2.79 o 
   8  -5   1        0.00        0.10      2.84 o 
  -7  -4   1        0.64        2.68      2.60 o 
  -6  -4   1        1.99       -0.03      1.46 o 
  -5  -4   1        6.59        7.95      2.28 o 
  -4  -4   1       95.89       92.96      4.06 o 
  -3  -4   1       29.07       26.36      1.53 o 
  -2  -4   1       11.87       13.21      0.98 o 
  -1  -4   1       12.27       16.41      0.95 o 
   0  -4   1      188.53      221.53      7.65 o 
   1  -4   1       44.63       35.20      5.31 o 
   2  -4   1       72.81       69.92      2.62 o 
   3  -4   1       52.48       61.44      1.95 o 
   4  -4   1       11.40       13.60      1.72 o 
   5  -4   1       36.75       33.19      2.01 o 
   6  -4   1        1.17        1.58      1.12 o 
   7  -4   1        0.49        3.07      2.39 o 
   8  -4   1        2.05        1.11      3.40 o 
  -8  -3   1       14.78        8.07      4.02 o 
  -7  -3   1        3.96        4.97      2.81 o 
  -6  -3   1        2.10        2.37      2.12 o 
  -5  -3   1       31.00       23.57      1.59 o 
  -4  -3   1       93.95       86.97      2.82 o 
  -3  -3   1       35.50       35.90      2.07 o 
  -2  -3   1        3.24        5.34      1.84 o 
  -1  -3   1        7.84        3.76      0.51 o 
   0  -3   1       21.90       20.59      0.68 o 
   1  -3   1      227.99      188.78      4.01 o 
   2  -3   1     1201.17     1165.74     17.35 o 
   3  -3   1       28.68       35.05      1.47 o 
   4  -3   1       13.03       14.76      1.18 o 
   5  -3   1        2.03        2.05      0.91 o 
   6  -3   1       82.02       77.81      6.88 o 
   7  -3   1        4.51        9.61      5.38 o 
   8  -3   1       27.27       35.99      6.58 o 
  -8  -2   1       14.84        6.83      3.99 o 
  -7  -2   1        8.26        6.06      2.74 o 
  -6  -2   1       33.27       33.08      3.44 o 
  -5  -2   1       11.02       11.65      2.12 o 
  -4  -2   1      196.23      184.71      4.74 o 
  -3  -2   1      145.84      161.18      3.50 o 
  -2  -2   1      145.01      145.79      3.20 o 
  -1  -2   1     2136.17     1810.16     63.35 o 
   0  -2   1      710.41      632.73     14.50 o 
   1  -2   1     1881.96     1798.01     26.15 o 
   2  -2   1        0.12        0.16      0.35 o 
   3  -2   1      196.89      203.69      3.97 o 
   4  -2   1       69.24       65.67      1.99 o 
   5  -2   1       93.48       90.15      4.31 o 
   6  -2   1       56.27       54.35      5.05 o 
   7  -2   1       15.61       23.30      4.35 o 
   8  -2   1        0.07        3.03      3.04 o 
  -8  -1   1       29.47       26.84      6.16 o 
  -7  -1   1       25.43       25.82      4.27 o 
  -6  -1   1        5.43        4.37      2.08 o 
  -5  -1   1       40.74       37.80      2.77 o 
  -4  -1   1       17.65       18.53      1.05 o 
  -3  -1   1      196.34      184.00      6.21 o 
  -2  -1   1      265.35      246.45      9.69 o 
  -1  -1   1      472.34      476.28     14.44 o 
   1  -1   1     1120.75     1135.77     19.96 o 
   2  -1   1       10.78       10.21      0.81 o 
   3  -1   1      333.70      308.75      6.62 o 
   4  -1   1       22.12       21.36      1.05 o 
   5  -1   1       25.87       26.95      2.34 o 
   6  -1   1        0.15        2.86      1.80 o 
   7  -1   1        4.21        2.18      2.15 o 
   8  -1   1       24.11       23.79      5.09 o 
  -8   0   1        1.33        0.73      2.26 o 
  -7   0   1       55.69       60.96      5.37 o 
  -6   0   1        0.08       -0.80      0.80 o 
  -5   0   1       20.63       22.25      1.50 o 
  -4   0   1       80.26       86.71      2.37 o 
  -3   0   1       61.60       58.41      1.55 o 
  -2   0   1      117.72      121.92      2.07 o 
  -1   0   1        1.27        0.86      0.24 o 
   1   0   1      243.05      233.61      3.67 o 
   2   0   1     1528.00     1417.98     10.49 o 
   3   0   1      176.06      169.06      3.68 o 
   4   0   1        0.22        1.52      0.60 o 
   5   0   1      133.45      136.95      7.25 o 
   6   0   1        1.39       -1.05      3.65 o 
   7   0   1       21.10       25.25      3.83 o 
   8   0   1        8.78       20.21     11.52 o 
  -8   1   1        3.04        3.61      3.75 o 
  -7   1   1       41.81       40.49      7.01 o 
  -6   1   1      140.75      137.39      5.55 o 
  -5   1   1       19.46       18.24      2.08 o 
  -4   1   1       12.34       15.15      1.13 o 
  -3   1   1       59.53       57.96      1.64 o 
  -2   1   1      149.95      152.32      3.58 o 
  -1   1   1        3.73        1.55      0.48 o 
   0   1   1      351.01      295.80      5.55 o 
   1   1   1      392.60      327.84      5.06 o 
   2   1   1     1393.00     1366.75     16.47 o 
   3   1   1        1.08        0.88      0.37 o 
   4   1   1       62.73       55.33      1.63 o 
   5   1   1       50.26       50.99      5.95 o 
   6   1   1        4.02        5.22      2.85 o 
   7   1   1        4.04        7.59      3.66 o 
   8   1   1       26.58       35.04     12.07 o 
  -8   2   1        0.00       -0.27      2.29 o 
  -7   2   1        7.27       13.57      5.43 o 
  -6   2   1       43.86       47.37      5.29 o 
  -5   2   1      253.42      254.93      8.55 o 
  -4   2   1      362.88      382.89      8.11 o 
  -3   2   1      652.44      664.19     11.34 o 
  -2   2   1      632.60      572.08     14.02 o 
  -1   2   1     3889.25     3828.80    117.87 o 
   0   2   1     1142.51     1186.01     14.66 o 
   1   2   1    22829.04    18782.90    333.20 o 
   2   2   1      123.83      117.50      6.38 o 
   3   2   1      640.31      650.23     11.26 o 
   4   2   1      198.08      199.05     10.08 o 
   5   2   1        1.70        3.56      2.38 o 
   6   2   1        2.14        3.11      2.37 o 
   7   2   1       34.11       36.95      5.26 o 
   8   2   1       29.39       25.60      5.45 o 
  -8   3   1        2.31        4.88      3.06 o 
  -7   3   1       54.88       56.42      6.60 o 
  -6   3   1       41.68       42.79      2.72 o 
  -5   3   1       35.37       38.42      2.18 o 
  -4   3   1      157.46      167.52      4.07 o 
  -3   3   1      294.17      325.32     13.90 o 
  -2   3   1       24.09       19.37      1.60 o 
  -1   3   1       21.97       14.42      1.11 o 
   0   3   1     1058.32     1012.36     13.80 o 
   1   3   1       44.93       42.74      1.41 o 
   2   3   1      499.96      512.64     16.75 o 
   3   3   1        1.71        2.86      1.32 o 
   4   3   1       31.02       30.92      2.64 o 
   5   3   1      123.29      122.98     10.09 o 
   6   3   1        2.41        3.13      2.06 o 
   7   3   1        6.37        3.83      2.80 o 
  -8   4   1        7.95        8.77      4.56 o 
  -7   4   1      165.09      165.01      6.90 o 
  -6   4   1       43.34       39.51      2.75 o 
  -5   4   1      331.13      309.96      8.75 o 
  -4   4   1      113.18      125.94      5.11 o 
  -3   4   1      125.06      132.75      5.99 o 
  -2   4   1      378.88      427.86     11.14 o 
  -1   4   1     1381.37     1342.28     40.21 o 
   0   4   1      182.68      177.18      3.41 o 
   1   4   1       20.71       15.32      1.55 o 
   2   4   1       54.73       51.76      1.96 o 
   3   4   1        1.02       -0.69      0.71 o 
   4   4   1      117.08      108.71      3.48 o 
   5   4   1       15.72       17.33      2.98 o 
   6   4   1        0.00       -3.25      3.58 o 
   7   4   1        2.37       -1.48      4.75 o 
  -8   5   1        0.27        1.93      3.47 o 
  -7   5   1        0.02       -0.68      2.32 o 
  -6   5   1       36.95       28.09      2.23 o 
  -5   5   1      136.46      138.19      6.89 o 
  -4   5   1       18.24       20.62      2.90 o 
  -3   5   1        6.51        4.48      0.52 o 
  -2   5   1        5.39        9.44      1.58 o 
  -1   5   1      209.95      205.16      8.73 o 
   0   5   1       35.52       39.53      1.46 o 
   1   5   1      250.73      271.21      7.69 o 
   2   5   1        8.99       10.77      2.70 o 
   3   5   1       10.31       14.07      1.34 o 
   4   5   1        0.73        0.30      0.84 o 
   5   5   1        1.67       -2.26      2.26 o 
   6   5   1        5.29        9.40      3.32 o 
   7   5   1        2.10        0.08      4.56 o 
  -8   6   1       27.97       46.10      9.46 o 
  -7   6   1        1.17        3.22      2.66 o 
  -6   6   1      153.65      164.38      8.84 o 
  -5   6   1      181.70      180.62      8.54 o 
  -4   6   1      184.00      192.21     17.23 o 
  -3   6   1      174.40      167.20      7.29 o 
  -2   6   1      488.33      548.43     17.13 o 
  -1   6   1      122.19      132.97      2.84 o 
   0   6   1      549.64      556.84     11.56 o 
   1   6   1       67.19       70.91      2.90 o 
   2   6   1       28.27       32.91      2.71 o 
   3   6   1        6.73       11.85      1.72 o 
   4   6   1        4.91        5.92      2.32 o 
   5   6   1        0.50        1.79      2.13 o 
   6   6   1        1.39        2.23      2.25 o 
  -8   7   1        0.02       -0.43      4.03 o 
  -7   7   1        3.49        5.07      2.61 o 
  -6   7   1       33.19       29.03      3.88 o 
  -5   7   1        0.42        2.15      2.09 o 
  -4   7   1        6.74        9.09      2.71 o 
  -3   7   1      646.60      656.90     23.79 o 
  -2   7   1       40.75       40.79      3.21 o 
  -1   7   1      143.57      148.48      3.61 o 
   0   7   1       23.29       22.56      3.49 o 
   1   7   1        7.26        8.79      3.12 o 
   2   7   1        2.71        1.29      1.31 o 
   3   7   1       14.86       12.61      1.92 o 
   4   7   1       10.25       14.38      3.80 o 
   5   7   1        2.57       -0.23      2.08 o 
   6   7   1        4.07        8.32      3.68 o 
  -7   8   1        0.05       -1.95      2.78 o 
  -6   8   1       16.00       22.14      9.70 o 
  -5   8   1       36.95       36.81      4.18 o 
  -4   8   1       51.17       58.66      6.14 o 
  -3   8   1      253.08      212.21     10.51 o 
  -2   8   1       17.18       17.73      2.91 o 
  -1   8   1       62.25       56.40      4.44 o 
   0   8   1       30.39       33.80      3.28 o 
   1   8   1        0.92        1.18      1.14 o 
   2   8   1       35.46       36.17      3.01 o 
   3   8   1       28.72       31.77      3.08 o 
   4   8   1        0.56        3.19      2.45 o 
   5   8   1        0.90       -0.40      2.29 o 
  -7   9   1        6.15        7.44      6.63 o 
  -6   9   1        2.47        6.44      9.98 o 
  -5   9   1       25.20       32.40      4.40 o 
  -4   9   1       15.83       18.00      3.88 o 
  -3   9   1      138.41      138.28      9.60 o 
  -2   9   1       11.17       16.17      3.31 o 
  -1   9   1       11.86       22.33      3.54 o 
   0   9   1        0.26       -0.45      3.66 o 
   1   9   1        1.01        2.20      1.38 o 
   2   9   1        0.02       -0.54      1.31 o 
   3   9   1       10.86        6.07      2.21 o 
   4   9   1        2.21        7.28      3.61 o 
  -6  10   1        4.17        9.48      5.81 o 
  -5  10   1       10.66       13.87      5.53 o 
  -4  10   1        0.71        2.10      2.77 o 
  -3  10   1        1.20       -0.08      4.08 o 
  -2  10   1       42.54       45.38      6.57 o 
  -1  10   1       17.97       20.74      4.27 o 
   0  10   1        0.00        0.27      3.33 o 
   1  10   1        2.45        6.46      3.14 o 
   2  10   1        0.20       -0.10      2.17 o 
   3  10   1        0.48       -0.86      3.13 o 
  -5  11   1        0.12       -2.26      3.32 o 
  -4  11   1        0.28       -0.30      2.39 o 
  -3  11   1       23.01       27.42      4.55 o 
  -2  11   1        1.77       -0.22      3.89 o 
  -1  11   1       10.98       14.60      7.20 o 
   0  11   1        4.63        5.34      3.30 o 
   1  11   1        4.29        6.88      3.58 o 
   2  11   1        1.49        6.33      5.16 o 
  -4  12   1        0.01        0.04      2.87 o 
  -3  12   1        1.45        3.16      3.07 o 
  -2  12   1        0.50       -2.79      2.97 o 
  -1  12   1        0.21       -0.51      2.74 o 
   0  12   1        3.42        1.93      2.65 o 
   1  12   1        8.39        5.96      5.48 o 
   0 -13   2        0.00        2.10      3.40 o 
   1 -13   2        1.41        3.34      2.88 o 
   2 -13   2        0.36        4.53      3.14 o 
   3 -13   2        0.05        2.66      3.34 o 
  -2 -12   2        5.77        4.79      4.79 o 
  -1 -12   2       45.11       46.39      5.84 o 
   0 -12   2       55.61       66.28     14.36 o 
   1 -12   2        1.44        2.74      2.73 o 
   2 -12   2        1.53        0.73      3.22 o 
   3 -12   2        4.86        3.39      3.46 o 
   4 -12   2        5.21        6.80      3.61 o 
   5 -12   2        4.91        5.65      3.91 o 
  -3 -11   2        2.63        8.35      5.53 o 
  -2 -11   2        0.00        3.02      2.07 o 
  -1 -11   2       26.62       23.74      3.36 o 
   0 -11   2        1.88       -1.75      2.33 o 
   1 -11   2        0.41        0.28      1.77 o 
   2 -11   2        2.35        1.89      3.68 o 
   3 -11   2        3.30        3.68      2.44 o 
   4 -11   2       13.80        9.46      3.42 o 
   5 -11   2        1.23        3.50      3.23 o 
   6 -11   2        1.67        3.33      3.52 o 
  -4 -10   2        1.09       -2.44      2.65 o 
  -3 -10   2        1.55        5.03      2.20 o 
  -2 -10   2       14.48       18.43      2.83 o 
  -1 -10   2        9.67       14.91      3.51 o 
   0 -10   2        2.46        6.42      1.61 o 
   1 -10   2       38.95       43.45      4.41 o 
   2 -10   2       11.75       15.75      3.07 o 
   3 -10   2       26.71       24.90      6.10 o 
   4 -10   2       10.61       22.30      3.93 o 
   5 -10   2        2.68        2.31      2.70 o 
   6 -10   2        0.05        1.97      2.88 o 
  -5  -9   2        2.86        3.83      4.46 o 
  -4  -9   2       25.67       23.52      3.01 o 
  -3  -9   2       20.33       22.73      2.87 o 
  -2  -9   2        7.94        7.42      1.76 o 
  -1  -9   2       17.46       19.24      2.21 o 
   0  -9   2        4.13        5.33      2.07 o 
   1  -9   2        1.23        2.38      2.15 o 
   2  -9   2        3.59        3.74      1.97 o 
   3  -9   2        1.19        1.62      1.79 o 
   4  -9   2       15.67       15.65      3.35 o 
   5  -9   2       32.57       32.49      4.68 o 
   6  -9   2        1.50       -1.26      2.23 o 
   7  -9   2        5.50        0.46      3.09 o 
  -6  -8   2        5.26        4.84      4.87 o 
  -5  -8   2        1.13        3.05      4.61 o 
  -4  -8   2       10.53       11.15      2.86 o 
  -3  -8   2        9.41       12.98      2.13 o 
  -2  -8   2       10.22       14.76      2.02 o 
  -1  -8   2       13.59       13.95      1.82 o 
   0  -8   2       40.26       40.23      2.05 o 
   1  -8   2       88.06       95.14      3.28 o 
   2  -8   2        7.69        8.85      1.66 o 
   3  -8   2      292.63      267.47     11.02 o 
   4  -8   2      167.30      145.11      8.06 o 
   5  -8   2        9.06       12.26      3.30 o 
   6  -8   2       20.25       22.82      3.91 o 
   7  -8   2        0.02        7.51      5.38 o 
  -6  -7   2       11.43        5.49      2.88 o 
  -5  -7   2        1.16        0.10      1.27 o 
  -4  -7   2        2.77        5.70      2.94 o 
  -3  -7   2        0.16        0.53      1.42 o 
  -2  -7   2       33.39       29.18      2.21 o 
  -1  -7   2       14.88       13.47      1.32 o 
   0  -7   2       27.50       26.71      2.77 o 
   1  -7   2      159.39      152.77      4.02 o 
   2  -7   2       61.09       61.17      4.15 o 
   3  -7   2        0.41        2.08      1.33 o 
   4  -7   2      488.04      434.49     28.81 o 
   5  -7   2       48.96       44.58      3.36 o 
   6  -7   2        0.07       -0.76      1.46 o 
   7  -7   2        2.56        3.70      4.34 o 
   8  -7   2        0.01        3.83      3.63 o 
  -7  -6   2        0.06        1.04      3.70 o 
  -6  -6   2        4.21       14.26      9.22 o 
  -5  -6   2        1.64        1.77      1.24 o 
  -4  -6   2       49.58       47.06      3.00 o 
  -3  -6   2        6.25        7.57      1.46 o 
  -2  -6   2      557.64      608.50     13.84 o 
  -1  -6   2      133.02      140.32      5.78 o 
   0  -6   2      550.64      566.65     11.34 o 
   1  -6   2     1082.60     1018.21     18.48 o 
   2  -6   2       29.99       28.69      4.75 o 
   3  -6   2      188.99      211.11      5.28 o 
   4  -6   2      165.00      159.05      7.61 o 
   5  -6   2       61.56       54.63      2.98 o 
   6  -6   2       36.19       36.48      3.08 o 
   7  -6   2       59.21       56.73      4.90 o 
   8  -6   2        1.48       -2.36      3.60 o 
  -7  -5   2        0.51        6.83      3.30 o 
  -6  -5   2        0.45        5.04      2.43 o 
  -5  -5   2        0.50        1.13      1.60 o 
  -4  -5   2        0.04       -0.61      0.99 o 
  -3  -5   2        0.47        4.27      2.48 o 
  -2  -5   2        1.49       -0.10      0.61 o 
  -1  -5   2        4.43        5.76      0.99 o 
   0  -5   2     1360.70     1420.44     24.25 o 
   1  -5   2      281.85      295.88      5.56 o 
   2  -5   2      964.79      980.81     23.43 o 
   3  -5   2       33.48       47.41      3.92 o 
   4  -5   2        6.44        7.01      1.07 o 
   5  -5   2       31.61       32.87      2.18 o 
   6  -5   2      114.52      114.62      4.46 o 
   7  -5   2        5.39        2.28      2.66 o 
   8  -5   2        1.77        3.52      3.13 o 
  -8  -4   2        0.97       -1.57      2.78 o 
  -7  -4   2        6.18       11.31      6.50 o 
  -6  -4   2        0.35        1.23      1.85 o 
  -5  -4   2       51.46       44.08      2.50 o 
  -4  -4   2       34.22       34.23      2.25 o 
  -3  -4   2      785.59      820.74     16.95 o 
  -2  -4   2        2.77        2.03      0.74 o 
  -1  -4   2      197.10      151.89      3.32 o 
   0  -4   2     1779.30     1652.97     24.25 o 
   1  -4   2      267.86      276.90      6.12 o 
   2  -4   2     1270.39     1309.31     22.13 o 
   3  -4   2       36.37       38.78      2.98 o 
   4  -4   2       24.25       29.70      2.15 o 
   5  -4   2        0.19        1.48      0.87 o 
   6  -4   2       61.13       60.64      3.32 o 
   7  -4   2        7.65       12.17      5.38 o 
   8  -4   2       24.00       25.31      4.83 o 
  -8  -3   2        0.87       -0.05      2.37 o 
  -7  -3   2        6.11        7.25      3.12 o 
  -6  -3   2       18.10       17.16      2.31 o 
  -5  -3   2       39.47       35.53      2.79 o 
  -4  -3   2      202.21      204.40      5.98 o 
  -3  -3   2       42.52       43.52      2.16 o 
  -2  -3   2        3.67        6.73      1.29 o 
  -1  -3   2      297.34      304.45      6.19 o 
   0  -3   2      153.18      109.95     22.33 o 
   1  -3   2       10.92        9.11      0.86 o 
   2  -3   2      578.89      552.47      9.09 o 
   3  -3   2      221.84      238.88      4.94 o 
   4  -3   2      594.51      608.17     15.04 o 
   5  -3   2       15.32       14.88      2.84 o 
   6  -3   2        2.80        6.32      4.39 o 
   7  -3   2        2.11       -0.73      2.84 o 
   8  -3   2       15.22        5.18      3.33 o 
  -8  -2   2        2.63        1.56      2.69 o 
  -7  -2   2       50.62       39.32      5.06 o 
  -6  -2   2       35.55       34.69      2.30 o 
  -5  -2   2       69.22       76.40      3.14 o 
  -4  -2   2      124.05      122.72      5.23 o 
  -3  -2   2      181.63      173.35      4.40 o 
  -2  -2   2      799.73      765.51     11.38 o 
  -1  -2   2      159.78      143.54      5.39 o 
   0  -2   2    14259.79    11194.35    159.80 o 
   1  -2   2       12.85       18.57      0.79 o 
   2  -2   2     2513.68     2412.42     33.57 o 
   3  -2   2      183.36      185.52      3.66 o 
   4  -2   2        0.97        0.20      0.51 o 
   5  -2   2       47.51       47.62      1.86 o 
   6  -2   2        0.49       -1.99      1.99 o 
   7  -2   2        8.10        6.45      6.09 o 
   8  -2   2        6.53        2.49      2.78 o 
  -8  -1   2        2.49        2.21      2.56 o 
  -7  -1   2       16.68       18.49      3.10 o 
  -6  -1   2        0.19        2.10      1.71 o 
  -5  -1   2        1.64        1.61      1.54 o 
  -4  -1   2      308.30      307.70     13.02 o 
  -3  -1   2      160.65      197.47      3.96 o 
  -2  -1   2      167.90      175.16      6.27 o 
  -1  -1   2     1137.43     1044.20      8.09 o 
   0  -1   2      596.03      454.98      7.83 o 
   1  -1   2     1425.47     1306.83     35.63 o 
   2  -1   2     1135.25     1136.10     11.67 o 
   3  -1   2       66.71       65.50      3.26 o 
   4  -1   2       58.59       56.33      4.66 o 
   5  -1   2       58.80       54.50      4.49 o 
   6  -1   2        1.63        1.40      1.95 o 
   7  -1   2       17.50       19.34      4.03 o 
   8  -1   2        0.32        1.58      2.90 o 
  -8   0   2        0.01        2.03      2.24 o 
  -7   0   2        0.67        1.63      1.75 o 
  -6   0   2       14.34       13.72      2.00 o 
  -5   0   2        4.60        7.08      3.06 o 
  -4   0   2      197.46      182.86      4.30 o 
  -3   0   2        0.11        0.07      0.48 o 
  -2   0   2      230.50      245.03      3.89 o 
  -1   0   2      294.70      291.05      8.59 o 
   0   0   2      110.11      119.57      2.19 o 
   1   0   2      361.14      344.79      8.71 o 
   2   0   2      286.35      311.80      7.50 o 
   3   0   2        8.66        9.29      1.45 o 
   4   0   2       11.89       16.43      4.96 o 
   5   0   2       47.48       50.39      4.05 o 
   6   0   2       14.73       13.64      4.23 o 
   7   0   2        5.18        4.10      2.82 o 
   8   0   2        0.04        0.23      2.56 o 
  -8   1   2        3.12        2.97      3.52 o 
  -7   1   2       64.36       64.08      3.99 o 
  -6   1   2       72.24       71.48      3.68 o 
  -5   1   2      386.43      416.07     12.94 o 
  -4   1   2       67.34       79.13      2.46 o 
  -3   1   2      123.47      114.01      2.61 o 
  -2   1   2     1438.68     1391.08     24.89 o 
  -1   1   2     2112.26     2090.31     34.27 o 
   0   1   2      202.62      165.73      4.81 o 
   1   1   2    26210.92    24833.26    662.75 o 
   2   1   2     1239.77     1212.04     13.86 o 
   3   1   2     1057.31      956.71     24.75 o 
   4   1   2        8.34       11.43      1.98 o 
   5   1   2        0.01       -0.15      3.13 o 
   6   1   2       10.23       14.30      3.40 o 
   7   1   2        2.70        3.84      3.46 o 
   8   1   2        0.00        0.08      3.46 o 
  -8   2   2        0.01        2.90      2.59 o 
  -7   2   2       14.34       19.58      5.68 o 
  -6   2   2        0.03        0.69      1.07 o 
  -5   2   2      140.06      140.08      5.77 o 
  -4   2   2        1.77        5.65      2.65 o 
  -3   2   2      133.62      120.25      2.95 o 
  -2   2   2        0.78        2.51      1.30 o 
  -1   2   2      125.86      115.78      4.78 o 
   0   2   2      947.44     1021.12     15.85 o 
   1   2   2     1417.04     1276.63     39.77 o 
   2   2   2       24.94       26.51      2.54 o 
   3   2   2       62.16       54.94      1.46 o 
   4   2   2       52.63       60.72      4.50 o 
   5   2   2        0.54       -0.59      1.60 o 
   6   2   2       10.15       12.89      2.46 o 
   7   2   2        3.24        7.28      7.23 o 
  -8   3   2        7.14       12.44      3.35 o 
  -7   3   2       15.74       14.84      2.17 o 
  -6   3   2      263.50      247.51      7.68 o 
  -5   3   2      184.07      174.40      5.33 o 
  -4   3   2      205.20      190.63      5.11 o 
  -3   3   2      144.22      139.84      6.64 o 
  -2   3   2      473.56      458.90     11.97 o 
  -1   3   2        4.78        5.16      0.54 o 
   0   3   2       92.13      102.09      2.08 o 
   1   3   2      178.31      176.93      3.66 o 
   2   3   2        0.65        0.19      0.97 o 
   3   3   2       57.84       58.40      4.45 o 
   4   3   2        6.76       10.92      3.78 o 
   5   3   2        2.38        6.24      2.29 o 
   6   3   2        9.15       10.86      4.82 o 
   7   3   2        0.36        5.44      2.91 o 
  -8   4   2        0.65        1.01      3.19 o 
  -7   4   2        0.06        5.61      4.72 o 
  -6   4   2       64.29       57.86      3.13 o 
  -5   4   2       19.75       19.96      4.59 o 
  -4   4   2      163.76      145.14      3.71 o 
  -3   4   2      167.77      172.17      8.38 o 
  -2   4   2        9.30        8.46      1.46 o 
  -1   4   2      414.49      398.88     13.95 o 
   0   4   2        7.86        7.00      0.64 o 
   1   4   2      318.13      349.94      7.34 o 
   2   4   2      254.44      255.41      6.28 o 
   3   4   2        4.18        1.86      1.93 o 
   4   4   2        4.65       11.00      3.09 o 
   5   4   2        3.16        1.18      1.89 o 
   6   4   2        0.12        3.37      5.69 o 
   7   4   2        0.68        1.44      8.74 o 
  -8   5   2        0.07        2.41      4.21 o 
  -7   5   2        1.09        3.85      2.11 o 
  -6   5   2        1.93        3.66      1.45 o 
  -5   5   2        0.45        1.29      1.10 o 
  -4   5   2        0.98        2.65      1.93 o 
  -3   5   2       29.58       31.36      2.84 o 
  -2   5   2        0.11        0.16      0.93 o 
  -1   5   2       34.23       29.93      0.89 o 
   0   5   2        4.32        5.36      0.71 o 
   1   5   2       37.00       33.14      2.32 o 
   2   5   2       10.07        9.02      1.33 o 
   3   5   2       14.02       16.67      1.54 o 
   4   5   2        0.00        0.68      1.70 o 
   5   5   2       10.12       15.49      3.70 o 
   6   5   2       24.98       34.45      5.27 o 
  -8   6   2        0.48        0.00      3.45 o 
  -7   6   2        4.36        5.84      2.73 o 
  -6   6   2       79.70       82.38      6.86 o 
  -5   6   2        0.05        0.59      2.81 o 
  -4   6   2      101.90       98.46      5.89 o 
  -3   6   2      101.41      107.34     10.64 o 
  -2   6   2       34.59       37.36      3.09 o 
  -1   6   2        4.50        3.34      1.32 o 
   0   6   2      277.29      272.33      9.72 o 
   1   6   2       61.85       67.69      4.01 o 
   2   6   2       28.13       26.27      2.60 o 
   3   6   2        2.24        0.25      1.21 o 
   4   6   2        0.17        2.92      2.22 o 
   5   6   2        3.45        3.80      2.65 o 
   6   6   2        0.10        1.60      2.66 o 
  -8   7   2        3.92       10.85      6.06 o 
  -7   7   2        0.02        1.39      2.21 o 
  -6   7   2       12.54       16.39      3.50 o 
  -5   7   2       18.56       18.43      3.39 o 
  -4   7   2       40.50       44.65      5.25 o 
  -3   7   2       25.53       26.66      5.81 o 
  -2   7   2      155.99      162.75      7.90 o 
  -1   7   2       75.58       67.32      4.57 o 
   0   7   2        0.02        0.34      0.71 o 
   1   7   2       10.56       16.89      2.18 o 
   2   7   2       12.14       13.45      1.80 o 
   3   7   2        0.38        1.88      1.63 o 
   4   7   2        5.72        0.09      2.13 o 
   5   7   2        1.28        6.87      3.22 o 
  -7   8   2       12.80        8.64      9.56 o 
  -6   8   2        0.10       -0.38      2.47 o 
  -5   8   2      116.63      139.02      8.83 o 
  -4   8   2       35.92       33.11      4.35 o 
  -3   8   2      181.59      196.40     10.80 o 
  -2   8   2        2.18        3.54      2.19 o 
  -1   8   2      133.48      136.84      7.39 o 
   0   8   2       53.00       49.91      7.41 o 
   1   8   2       33.12       40.94      6.22 o 
   2   8   2        1.07        6.57      5.33 o 
   3   8   2        8.07       11.32      2.24 o 
   4   8   2        1.43        2.87      2.38 o 
   5   8   2        0.28        0.96      2.60 o 
  -7   9   2        0.35        1.85      3.21 o 
  -6   9   2        4.03        0.78      4.65 o 
  -5   9   2        0.32       -0.92      2.45 o 
  -4   9   2       10.80       14.23      5.97 o 
  -3   9   2        2.38        2.66      3.58 o 
  -2   9   2       88.52       91.23      8.42 o 
  -1   9   2        5.16       11.51      2.85 o 
   0   9   2       14.25       19.62      4.50 o 
   1   9   2        1.46       -0.99      1.40 o 
   2   9   2        0.00       -0.42      1.38 o 
   3   9   2       10.57        9.72      3.26 o 
   4   9   2       11.10        8.12      3.57 o 
  -6  10   2        4.78        2.41      3.27 o 
  -5  10   2       11.05        8.31      3.82 o 
  -4  10   2        3.04        1.23      2.74 o 
  -3  10   2       50.34       59.22      6.73 o 
  -2  10   2       28.43       27.30      4.63 o 
  -1  10   2       42.80       35.97      8.49 o 
   0  10   2       16.81       19.73      3.92 o 
   1  10   2        0.71       -0.82      2.42 o 
   2  10   2        5.66        3.18      2.95 o 
   3  10   2        1.53       -0.91      4.06 o 
  -5  11   2        0.03       -2.16      3.03 o 
  -4  11   2        0.21        0.97      2.33 o 
  -3  11   2        0.79       36.40     25.17 o 
  -2  11   2        6.20        8.22      3.26 o 
  -1  11   2        0.66       -1.11      2.70 o 
   0  11   2        0.46        2.25      3.44 o 
   1  11   2        9.07       14.95      9.79 o 
   2  11   2       10.07        6.36      6.59 o 
  -3  12   2        4.64        1.59      3.08 o 
  -2  12   2        0.44        7.73      4.11 o 
  -1  12   2        0.96       -0.91      3.04 o 
   0  12   2        0.01       -1.52      4.39 o 
  -1 -13   3        1.13       -0.10      3.58 o 
   0 -13   3        8.01       13.64      6.11 o 
   1 -13   3        1.90        6.53      5.84 o 
   2 -13   3        0.01       -1.81      2.86 o 
   3 -13   3        0.12       -4.32      4.93 o 
  -2 -12   3        0.02        1.52      3.75 o 
  -1 -12   3       10.24       12.42      4.44 o 
   0 -12   3       19.49       18.95      3.72 o 
   1 -12   3       66.58       65.17      5.82 o 
   2 -12   3        0.27        4.10      2.81 o 
   3 -12   3       15.45       14.12      5.22 o 
   4 -12   3        0.14        5.87      3.25 o 
   5 -12   3        1.69        0.71      2.97 o 
  -4 -11   3        1.74        2.33      3.52 o 
  -3 -11   3        7.33        9.31      7.66 o 
  -2 -11   3        0.18       -1.76      1.76 o 
  -1 -11   3        0.11       -1.47      1.47 o 
   0 -11   3       32.38       26.86      4.19 o 
   1 -11   3        0.00        1.83      3.40 o 
   2 -11   3        0.15        1.17      1.93 o 
   3 -11   3       21.29       24.36      5.41 o 
   4 -11   3        0.19        2.45      2.63 o 
   5 -11   3        6.77        3.19      3.42 o 
   6 -11   3        2.98        2.54      3.31 o 
  -5 -10   3        6.18        3.27      4.51 o 
  -4 -10   3        0.30       -2.39      2.39 o 
  -3 -10   3       10.15        7.69      3.88 o 
  -2 -10   3        0.19       -0.55      2.02 o 
  -1 -10   3       10.89       17.66      2.38 o 
   0 -10   3      213.29      197.51      9.12 o 
   1 -10   3      166.07      148.32      7.28 o 
   2 -10   3        7.25        6.01      2.12 o 
   3 -10   3       18.23       12.59      3.00 o 
   4 -10   3       10.40       16.02      6.54 o 
   5 -10   3        1.67        2.50      2.71 o 
   6 -10   3        0.10        0.77      2.67 o 
  -5  -9   3        1.12        2.05      3.80 o 
  -4  -9   3        1.16        0.94      1.80 o 
  -3  -9   3        8.76       11.37      4.01 o 
  -2  -9   3       78.47       83.07      4.45 o 
  -1  -9   3        0.00        0.84      2.27 o 
   0  -9   3      238.90      220.84     12.47 o 
   1  -9   3        3.60        5.36      2.87 o 
   2  -9   3       16.34       10.75      1.66 o 
   3  -9   3       89.55       74.62      7.04 o 
   4  -9   3       33.33       38.67      4.37 o 
   5  -9   3       50.83       61.62      5.86 o 
   6  -9   3        3.86        6.68      3.24 o 
   7  -9   3       10.24       14.20      6.77 o 
  -6  -8   3        0.61        0.66      3.68 o 
  -5  -8   3        4.21        5.84      1.94 o 
  -4  -8   3       49.06       51.37      3.56 o 
  -3  -8   3       47.32       45.78      3.10 o 
  -2  -8   3       22.99       23.35      3.73 o 
  -1  -8   3      102.67      109.69      4.73 o 
   0  -8   3       46.01       47.99      2.97 o 
   1  -8   3       68.85       67.01      2.66 o 
   2  -8   3       11.83       12.02      1.31 o 
   3  -8   3        0.34        0.91      1.82 o 
   4  -8   3        1.83        4.53      3.55 o 
   5  -8   3        0.34        0.75      1.86 o 
   6  -8   3        0.61        2.07      2.26 o 
   7  -8   3        0.14       -3.27      3.27 o 
  -6  -7   3        5.35        4.84      5.26 o 
  -5  -7   3        2.97        0.50      1.48 o 
  -4  -7   3        1.41        1.40      1.56 o 
  -3  -7   3       16.87       20.09      1.95 o 
  -2  -7   3       17.41       16.37      1.84 o 
  -1  -7   3       63.62       62.98      2.53 o 
   0  -7   3      123.90      121.14      4.84 o 
   1  -7   3      109.72      114.61      4.13 o 
   2  -7   3       43.24       45.09      2.07 o 
   3  -7   3       60.44       67.69      2.82 o 
   4  -7   3      135.48      135.74      5.14 o 
   5  -7   3       55.27       59.44      3.53 o 
   6  -7   3        2.88        0.91      1.32 o 
   7  -7   3       15.76       18.94      4.72 o 
  -7  -6   3        0.42        2.13      3.90 o 
  -6  -6   3        2.55        2.25      2.32 o 
  -5  -6   3        2.26        2.86      1.72 o 
  -4  -6   3       93.49       93.62      4.76 o 
  -3  -6   3       36.67       41.98      2.34 o 
  -2  -6   3      263.21      283.72     10.97 o 
  -1  -6   3       33.64       43.34      1.86 o 
   0  -6   3      157.96      167.11      4.90 o 
   1  -6   3       35.32       35.25      1.51 o 
   2  -6   3        6.46        8.85      1.07 o 
   3  -6   3       19.03       19.20      1.95 o 
   4  -6   3       95.17      101.87      3.76 o 
   5  -6   3        5.64       13.09      1.80 o 
   6  -6   3        2.21        5.34      2.52 o 
   7  -6   3        5.67        4.76      4.55 o 
   8  -6   3        1.00        3.17      4.97 o 
  -7  -5   3        0.44       -0.77      1.88 o 
  -6  -5   3       20.83       22.03      2.25 o 
  -5  -5   3        1.79        3.83      1.28 o 
  -4  -5   3        3.76        4.26      1.15 o 
  -3  -5   3        2.38        4.55      1.25 o 
  -2  -5   3       23.05       24.37      1.27 o 
  -1  -5   3        1.86        4.22      1.55 o 
   0  -5   3       66.22       70.04      1.89 o 
   1  -5   3      174.37      182.67      7.09 o 
   2  -5   3       34.99       43.12      1.69 o 
   3  -5   3       46.20       50.28      2.72 o 
   4  -5   3       28.47       30.01      2.18 o 
   5  -5   3       20.70       20.20      1.82 o 
   6  -5   3       24.87       29.24      4.77 o 
   7  -5   3        0.08        3.10      3.54 o 
   8  -5   3        2.23        0.34      3.58 o 
  -8  -4   3        1.91       -0.03      2.69 o 
  -7  -4   3        0.26        2.26      2.38 o 
  -6  -4   3       42.97       43.65      2.69 o 
  -5  -4   3       32.66       37.93      2.58 o 
  -4  -4   3      338.91      348.92      8.87 o 
  -3  -4   3      171.14      172.47      6.23 o 
  -2  -4   3      142.32      131.94      7.53 o 
  -1  -4   3     1736.85     1842.79     39.34 o 
   0  -4   3       71.98       61.29      3.45 o 
   1  -4   3      918.44      958.90     15.45 o 
   2  -4   3      507.17      502.03      9.35 o 
   3  -4   3      125.25      118.42      3.21 o 
   4  -4   3       79.50       77.35      2.62 o 
   5  -4   3       77.01       75.01      3.46 o 
   6  -4   3        0.29        0.83      1.71 o 
   7  -4   3        0.00       -1.09      2.61 o 
   8  -4   3       13.77       16.20      4.40 o 
  -8  -3   3        5.17        3.27      3.06 o 
  -7  -3   3        0.93        4.58      2.60 o 
  -6  -3   3       41.91       43.10      2.76 o 
  -5  -3   3        2.58        2.67      1.15 o 
  -4  -3   3       20.95       21.91      1.56 o 
  -3  -3   3      159.08      165.69      3.88 o 
  -2  -3   3        4.55        6.17      2.02 o 
  -1  -3   3       26.82       24.90      1.44 o 
   0  -3   3      110.15       97.47      7.96 o 
   1  -3   3        0.53        2.17      0.84 o 
   2  -3   3        0.18       -0.47      0.47 o 
   3  -3   3      208.82      205.32      7.34 o 
   4  -3   3        0.07        0.64      0.64 o 
   5  -3   3        0.67        0.34      0.67 o 
   6  -3   3       17.83       29.51      3.41 o 
   7  -3   3        6.19        8.43      3.09 o 
   8  -3   3        6.85        5.43      3.56 o 
  -8  -2   3        0.16       -0.87      2.51 o 
  -7  -2   3      102.27       90.49      6.54 o 
  -6  -2   3       63.85       54.41      6.63 o 
  -5  -2   3        0.29       -0.86      0.96 o 
  -4  -2   3       91.77      100.64      3.06 o 
  -3  -2   3        0.16       -0.14      0.85 o 
  -2  -2   3      734.19      714.12     14.46 o 
  -1  -2   3       14.95       11.59      0.54 o 
   0  -2   3      518.49      530.71     10.75 o 
   1  -2   3       38.05       43.96      1.05 o 
   2  -2   3       27.08       32.78      1.56 o 
   3  -2   3       43.26       41.52      2.33 o 
   4  -2   3       71.80       69.65      5.42 o 
   5  -2   3      146.56      142.87      7.29 o 
   6  -2   3        3.78        5.42      2.48 o 
   7  -2   3        0.45        0.41      2.25 o 
   8  -2   3        4.19        4.40      3.55 o 
  -8  -1   3        0.04       -0.04      2.16 o 
  -7  -1   3       31.81       23.88      2.40 o 
  -6  -1   3       70.89       72.78      3.41 o 
  -5  -1   3       15.67       16.14      1.58 o 
  -4  -1   3      203.18      232.52      5.69 o 
  -3  -1   3        8.30       11.95      1.84 o 
  -2  -1   3        3.33        4.15      0.42 o 
  -1  -1   3      628.22      567.40     11.23 o 
   0  -1   3     2072.89     1898.62     17.87 o 
   1  -1   3       89.58       79.43      6.95 o 
   2  -1   3      172.72      143.23      4.64 o 
   3  -1   3       80.88       82.58      3.33 o 
   4  -1   3      226.09      235.62      8.40 o 
   5  -1   3        2.48        3.17      1.68 o 
   6  -1   3        8.85       14.37      5.39 o 
   7  -1   3        4.26       -1.13      2.23 o 
   8  -1   3        0.35        1.22      3.01 o 
  -8   0   3        8.62        5.94      4.42 o 
  -7   0   3       53.94       49.79      3.25 o 
  -6   0   3       12.43       13.96      1.85 o 
  -5   0   3      441.33      446.48     22.71 o 
  -4   0   3      306.92      326.08      9.60 o 
  -3   0   3     1246.85     1415.36     24.35 o 
  -2   0   3      856.01      804.82     11.60 o 
  -1   0   3     7520.39     7241.95     88.21 o 
   0   0   3        0.48        0.59      0.32 o 
   2   0   3        7.96        9.56      1.31 o 
   3   0   3     1604.39     1645.98     43.41 o 
   4   0   3      252.58      248.88     10.13 o 
   5   0   3       11.14       19.34      7.38 o 
   6   0   3        5.14        4.29      4.42 o 
   7   0   3        8.68        9.04      3.16 o 
   8   0   3       17.68       22.43      5.31 o 
  -8   1   3        5.18        2.55      2.53 o 
  -7   1   3        2.72        1.15      1.73 o 
  -6   1   3        0.82        0.11      0.97 o 
  -5   1   3        0.14        0.43      1.09 o 
  -4   1   3      181.86      187.68      4.59 o 
  -3   1   3      316.90      278.86      5.33 o 
  -2   1   3        1.93        0.17      1.48 o 
  -1   1   3      675.58      660.40     12.10 o 
   0   1   3     1273.06     1224.10     16.31 o 
   1   1   3       35.36       33.70      1.91 o 
   2   1   3      168.82      179.67      7.76 o 
   3   1   3      750.85      705.49     20.22 o 
   4   1   3        6.26        0.87      1.50 o 
   5   1   3       11.03        8.71      2.47 o 
   6   1   3       18.35       13.52      3.01 o 
   7   1   3        8.74       12.41      4.91 o 
  -8   2   3        5.31       10.20      7.73 o 
  -7   2   3        1.07        3.06      5.02 o 
  -6   2   3        0.59       -0.44      2.03 o 
  -5   2   3      105.36      105.70      3.68 o 
  -4   2   3      575.82      566.60     11.69 o 
  -3   2   3      985.14     1022.68     24.47 o 
  -2   2   3     1296.11     1334.52     17.99 o 
  -1   2   3      582.48      570.86     10.31 o 
   0   2   3        0.65        1.51      0.42 o 
   1   2   3      839.37      725.73     36.98 o 
   2   2   3      652.54      701.02     22.79 o 
   3   2   3      162.17      141.36      6.90 o 
   4   2   3        7.66       12.25      4.18 o 
   5   2   3        0.23        3.54      2.20 o 
   6   2   3        0.01       -0.11      1.59 o 
   7   2   3        1.76        3.13      2.99 o 
  -8   3   3        8.72       12.48      8.22 o 
  -7   3   3        0.58       -1.61      1.84 o 
  -6   3   3      177.64      164.47      5.88 o 
  -5   3   3       95.03       86.44      3.22 o 
  -4   3   3      330.32      313.64     10.34 o 
  -3   3   3      120.47      125.32      2.71 o 
  -2   3   3      781.97      808.77      8.65 o 
  -1   3   3      477.58      471.20      6.68 o 
   0   3   3      308.92      320.22      8.91 o 
   1   3   3      180.00      191.50      4.31 o 
   2   3   3     2991.75     2742.12     98.02 o 
   3   3   3        6.63       11.99      2.77 o 
   4   3   3       78.20       77.63      5.17 o 
   5   3   3       18.70       25.83      5.98 o 
   6   3   3        0.06        1.94      2.40 o 
   7   3   3        2.29        8.37      6.06 o 
  -8   4   3        8.82       11.79      5.65 o 
  -7   4   3       18.75       16.25      2.19 o 
  -6   4   3      147.79      146.65      5.50 o 
  -5   4   3       16.45       19.76      2.89 o 
  -4   4   3       24.52       18.09      2.33 o 
  -3   4   3        3.52        3.47      1.42 o 
  -2   4   3      231.59      243.35      7.88 o 
  -1   4   3       64.48       62.32      6.18 o 
   0   4   3      209.75      208.66      4.51 o 
   1   4   3        0.00        3.19      2.55 o 
   2   4   3      398.78      386.15      9.09 o 
   3   4   3       74.40       63.39      2.48 o 
   4   4   3        6.75        2.51      1.81 o 
   5   4   3        0.51        0.97      2.19 o 
   6   4   3        7.06       12.37      3.73 o 
   7   4   3        0.48        1.43      3.21 o 
  -8   5   3        0.09        2.26      4.23 o 
  -7   5   3        0.01        2.92      2.17 o 
  -6   5   3      157.04      145.09      8.51 o 
  -5   5   3      294.86      293.01     12.39 o 
  -4   5   3       77.39       79.74      5.02 o 
  -3   5   3      139.31      141.32      6.02 o 
  -2   5   3       64.14       70.35      4.01 o 
  -1   5   3       84.48       86.10      2.33 o 
   0   5   3      105.70       98.65      2.84 o 
   1   5   3       23.70       23.73      1.63 o 
   2   5   3        2.72        5.70      2.80 o 
   3   5   3       18.82       20.07      1.70 o 
   4   5   3        0.00       -0.91      1.54 o 
   5   5   3       16.74       11.38      5.30 o 
   6   5   3        0.12        0.23      2.00 o 
  -8   6   3        0.00       -0.24      2.68 o 
  -7   6   3        3.10        8.78      5.91 o 
  -6   6   3        3.58        6.68      2.49 o 
  -5   6   3       54.57       50.05      4.89 o 
  -4   6   3      102.56       97.34      5.59 o 
  -3   6   3       72.83       79.35      5.04 o 
  -2   6   3       24.75       30.53      3.28 o 
  -1   6   3      261.00      265.38     10.57 o 
   0   6   3      168.00      162.02      4.52 o 
   1   6   3       29.41       31.81      2.47 o 
   2   6   3        3.96        4.37      1.15 o 
   3   6   3        6.17        5.67      1.39 o 
   4   6   3        5.12        1.12      2.18 o 
   5   6   3        0.01        1.05      2.46 o 
   6   6   3        0.45        4.95      3.57 o 
  -7   7   3       13.82       15.39      4.02 o 
  -6   7   3        9.68       15.79      3.63 o 
  -5   7   3       27.49       29.06      3.85 o 
  -4   7   3       15.63       21.26      3.79 o 
  -3   7   3       35.63       27.38      3.37 o 
  -2   7   3       13.68       21.34      5.96 o 
  -1   7   3        0.32       -1.80      1.80 o 
   0   7   3       11.55       13.44      2.45 o 
   1   7   3       11.37        6.01      1.76 o 
   2   7   3       73.60       75.43      3.72 o 
   3   7   3        0.25       -0.71      1.23 o 
   4   7   3        3.59        1.85      2.37 o 
   5   7   3        0.80        1.81      2.61 o 
  -7   8   3        0.01       -1.95      3.03 o 
  -6   8   3        0.00        1.13      2.22 o 
  -5   8   3        0.66        1.58      2.27 o 
  -4   8   3        0.15        7.72      7.81 o 
  -3   8   3       18.56       15.47      2.84 o 
  -2   8   3       78.48       87.80      6.12 o 
  -1   8   3        4.39        6.54      2.52 o 
   0   8   3       22.35       24.72      6.81 o 
   1   8   3       10.64       13.85      4.09 o 
   2   8   3        4.25        2.63      1.64 o 
   3   8   3        2.09        6.33      6.02 o 
   4   8   3        0.34        7.77      3.46 o 
  -6   9   3        0.41        0.47      2.59 o 
  -5   9   3        2.30        2.47      2.52 o 
  -4   9   3        0.24       -0.35      1.87 o 
  -3   9   3       23.31       26.06      3.98 o 
  -2   9   3       61.91       58.33      9.70 o 
  -1   9   3      116.96      111.35      8.23 o 
   0   9   3        3.80        8.24      6.15 o 
   1   9   3        0.58        6.62      2.97 o 
   2   9   3        2.89        3.66      2.69 o 
   3   9   3        0.00        2.98      3.07 o 
  -6  10   3        0.13        0.33      2.83 o 
  -5  10   3        0.02       -1.12      4.06 o 
  -4  10   3        7.22        7.66      3.66 o 
  -3  10   3        6.95        2.74      2.77 o 
  -2  10   3        1.33        2.26      2.54 o 
  -1  10   3        0.88        1.52      2.66 o 
   0  10   3        9.10        8.99      3.68 o 
   1  10   3       14.26       12.75      4.14 o 
   2  10   3        0.44        1.72      4.64 o 
  -4  11   3        8.23        4.81      2.96 o 
  -3  11   3        0.20        1.55      2.74 o 
  -2  11   3        8.52        5.74      3.44 o 
  -1  11   3        0.79        5.87      5.43 o 
   0  11   3        4.58        5.19      3.64 o 
   1  11   3        0.34       -4.06      4.06 o 
  -1 -13   4        2.48       -2.10      3.55 o 
   0 -13   4        3.81        7.23      4.13 o 
   1 -13   4        2.36       -1.42      3.93 o 
   2 -13   4        2.32        1.18      2.39 o 
   3 -13   4        8.61        6.25      3.51 o 
  -3 -12   4        0.45        0.71      3.42 o 
  -2 -12   4        0.22       -2.61      3.83 o 
  -1 -12   4        7.74        4.11      4.23 o 
   0 -12   4        6.59        6.86      2.71 o 
   1 -12   4       22.98       29.85      5.73 o 
   2 -12   4        7.40        4.46      2.83 o 
   3 -12   4        1.01        1.83      2.54 o 
   4 -12   4        0.27       -0.84      2.40 o 
   5 -12   4        3.95        2.86      3.30 o 
  -4 -11   4        1.95        0.22      2.47 o 
  -3 -11   4       19.04       16.32      3.77 o 
  -2 -11   4        1.05       -2.21      2.36 o 
  -1 -11   4       22.89       25.78      3.34 o 
   0 -11   4       35.68       40.03      2.92 o 
   1 -11   4       50.48       49.39      5.78 o 
   2 -11   4        2.47        1.15      1.91 o 
   3 -11   4        0.38        0.09      1.70 o 
   4 -11   4       10.52       14.27      6.71 o 
   5 -11   4        2.03        6.98      6.58 o 
   6 -11   4        0.02       10.49      6.16 o 
  -5 -10   4        0.02       -0.58      3.70 o 
  -4 -10   4        7.89       10.25      3.18 o 
  -3 -10   4       40.06       34.56      4.58 o 
  -2 -10   4       31.53       28.35      2.77 o 
  -1 -10   4        9.96       12.24      2.87 o 
   0 -10   4       32.84       32.83      3.34 o 
   1 -10   4       33.22       40.88      3.17 o 
   2 -10   4      125.91      120.92      9.50 o 
   3 -10   4        6.23       13.38      2.88 o 
   4 -10   4       31.45       30.66      4.37 o 
   5 -10   4       18.21       20.08      4.07 o 
   6 -10   4        0.27        4.92      3.75 o 
  -5  -9   4        2.13        1.42      2.14 o 
  -4  -9   4       15.61       20.23      3.56 o 
  -3  -9   4        6.48        4.33      1.61 o 
  -2  -9   4        0.27       -0.31      1.16 o 
  -1  -9   4        4.75        3.70      1.27 o 
   0  -9   4       10.68       15.54      1.72 o 
   1  -9   4       28.90       25.95      4.23 o 
   2  -9   4        1.34        3.97      1.18 o 
   3  -9   4       51.76       45.04      2.84 o 
   4  -9   4       22.41       27.20      3.36 o 
   5  -9   4        0.00        1.31      2.00 o 
   6  -9   4        0.67       -0.31      2.27 o 
   7  -9   4        0.02       -3.27      4.16 o 
  -6  -8   4        5.29        7.48      4.79 o 
  -5  -8   4        2.09        1.53      2.13 o 
  -4  -8   4        5.28        5.33      3.05 o 
  -3  -8   4       72.26       67.03      3.56 o 
  -2  -8   4       33.41       39.07      2.59 o 
  -1  -8   4      146.99      145.23      4.70 o 
   0  -8   4        1.90        4.78      1.14 o 
   1  -8   4       13.57       10.54      1.28 o 
   2  -8   4      125.67      128.57      4.38 o 
   3  -8   4        4.93        3.33      1.31 o 
   4  -8   4        2.76        0.90      1.23 o 
   5  -8   4       94.78       93.57      4.95 o 
   6  -8   4       14.49       13.42      6.73 o 
   7  -8   4        3.64       -1.29      3.55 o 
  -7  -7   4        0.00        6.36      4.72 o 
  -6  -7   4       18.47       17.65      5.81 o 
  -5  -7   4       36.07       40.85      4.13 o 
  -4  -7   4        1.76        5.36      1.94 o 
  -3  -7   4       17.63       14.09      1.60 o 
  -2  -7   4       20.56       20.19      1.51 o 
  -1  -7   4      227.09      224.70      5.84 o 
   0  -7   4       68.42       66.07      3.04 o 
   1  -7   4      258.87      249.04      6.41 o 
   2  -7   4       99.68       99.49      3.39 o 
   3  -7   4        5.70        9.14      1.61 o 
   4  -7   4        9.69       13.31      1.80 o 
   5  -7   4       95.79       93.74      5.43 o 
   6  -7   4       21.65       21.01      2.37 o 
   7  -7   4       14.30       16.97      4.11 o 
  -7  -6   4        0.01       -3.35      3.35 o 
  -6  -6   4        3.83        2.43      2.05 o 
  -5  -6   4       39.45       35.34      2.90 o 
  -4  -6   4        0.54        4.99      5.50 o 
  -3  -6   4      123.56      143.83      6.33 o 
  -2  -6   4       12.47       19.56      4.60 o 
  -1  -6   4      389.62      398.66     12.09 o 
   0  -6   4       22.09       30.03      1.31 o 
   1  -6   4        4.05        2.84      0.81 o 
   2  -6   4      748.62      813.81     17.82 o 
   3  -6   4       46.39       49.41      2.30 o 
   4  -6   4        2.00        1.62      1.08 o 
   5  -6   4      258.76      252.97     10.85 o 
   6  -6   4       17.03       16.94      4.29 o 
   7  -6   4        0.00        0.79      2.48 o 
  -7  -5   4        2.62       -0.11      1.93 o 
  -6  -5   4       11.50       12.50      2.02 o 
  -5  -5   4       12.09       12.03      1.64 o 
  -4  -5   4       27.90       30.07      1.98 o 
  -3  -5   4      303.07      282.71      9.36 o 
  -2  -5   4       38.37       37.74      3.05 o 
  -1  -5   4      302.99      320.46      5.91 o 
   0  -5   4       44.56       45.48      2.27 o 
   1  -5   4        5.53        8.09      0.88 o 
   2  -5   4     1418.31     1478.41     29.06 o 
   3  -5   4       15.85       13.93      1.79 o 
   4  -5   4      268.10      275.44     13.88 o 
   5  -5   4        4.16        4.91      1.55 o 
   6  -5   4        9.24        8.71      6.10 o 
   7  -5   4        7.88       14.76      3.54 o 
   8  -5   4        7.29        3.99      3.44 o 
  -8  -4   4        3.30        3.90      4.59 o 
  -7  -4   4       41.76       43.12      4.92 o 
  -6  -4   4        3.84        3.49      1.53 o 
  -5  -4   4        0.25        0.82      1.77 o 
  -4  -4   4        5.97        6.15      1.03 o 
  -3  -4   4      723.28      706.75     61.83 o 
  -2  -4   4       98.02      101.37      2.26 o 
  -1  -4   4     1160.47     1129.59     16.68 o 
   0  -4   4        4.00        3.70      0.49 o 
   1  -4   4      420.17      499.55      9.64 o 
   2  -4   4       15.32       18.56      1.22 o 
   3  -4   4       61.94       59.02      3.00 o 
   4  -4   4        0.73        0.15      0.70 o 
   5  -4   4        0.00       -0.07      0.71 o 
   6  -4   4       11.59       17.65      3.15 o 
   7  -4   4        2.83        3.22      4.03 o 
   8  -4   4        0.18       -2.52      2.84 o 
  -8  -3   4       33.99       31.67      4.86 o 
  -7  -3   4        2.61        2.29      2.09 o 
  -6  -3   4       11.10       12.38      2.08 o 
  -5  -3   4        0.06        5.20      6.42 o 
  -4  -3   4       53.56       49.40      2.23 o 
  -3  -3   4      562.66      568.05     24.08 o 
  -2  -3   4     1508.83     1618.71     23.05 o 
  -1  -3   4      205.60      212.99     16.91 o 
   0  -3   4     1038.69      934.29     11.93 o 
   1  -3   4      834.75      871.46     21.74 o 
   2  -3   4       13.65       13.85      0.83 o 
   3  -3   4      493.89      517.27      9.80 o 
   4  -3   4       64.08       64.12      2.11 o 
   5  -3   4        8.94       18.04      2.52 o 
   6  -3   4       10.23       17.10      3.32 o 
   7  -3   4       28.03       40.25     10.73 o 
   8  -3   4        0.65       -0.74      3.07 o 
  -8  -2   4       13.90       23.61      6.39 o 
  -7  -2   4        8.04       13.73      2.17 o 
  -6  -2   4        3.16        7.92      2.05 o 
  -5  -2   4      169.32      161.72      4.92 o 
  -4  -2   4       78.81       84.63      2.86 o 
  -3  -2   4     1273.33     1136.23    113.06 o 
  -2  -2   4        2.21        5.44      0.95 o 
  -1  -2   4       13.36       11.72      0.55 o 
   0  -2   4      605.50      621.34      9.94 o 
   1  -2   4       12.53       12.17      0.67 o 
   2  -2   4       22.83       24.56      2.17 o 
   3  -2   4        0.16        0.24      0.55 o 
   4  -2   4        0.08        3.58      2.10 o 
   5  -2   4       53.14       43.92      3.77 o 
   6  -2   4        4.82        0.45      1.98 o 
   7  -2   4        8.09        7.54      3.03 o 
   8  -2   4        0.11        2.95      3.48 o 
  -8  -1   4        0.14        3.91      2.99 o 
  -7  -1   4       59.43       54.20      3.81 o 
  -6  -1   4       81.96       88.43      4.10 o 
  -5  -1   4        0.94        0.78      1.03 o 
  -4  -1   4        0.30       -0.01      1.00 o 
  -3  -1   4        0.98        1.38      1.98 o 
  -2  -1   4      157.03      134.56      2.42 o 
  -1  -1   4      200.28      215.42      3.56 o 
   0  -1   4      464.77      436.21     13.78 o 
   1  -1   4     1500.28     1549.35     31.07 o 
   2  -1   4      144.15      162.57      3.26 o 
   3  -1   4      172.86      164.94      7.10 o 
   4  -1   4        5.91        6.91      2.00 o 
   5  -1   4        0.07        4.85      2.22 o 
   6  -1   4       14.32       13.77      3.00 o 
   7  -1   4        0.01       -0.91      2.59 o 
   8  -1   4        0.01       -2.34      7.24 o 
  -8   0   4       32.21       36.01      5.01 o 
  -7   0   4        0.81        0.21      1.33 o 
  -6   0   4      270.96      259.57     12.26 o 
  -5   0   4       28.24       27.80      3.15 o 
  -4   0   4       13.55       19.00      2.40 o 
  -3   0   4      548.09      557.82     21.45 o 
  -2   0   4      192.25      222.14      4.63 o 
  -1   0   4       13.88       20.54      1.71 o 
   0   0   4       75.42       66.67      2.09 o 
   1   0   4     1064.26     1042.87     21.93 o 
   2   0   4      265.42      251.05     11.41 o 
   3   0   4        7.37        9.66      1.69 o 
   4   0   4       40.86       36.55      7.70 o 
   5   0   4        0.71       -0.70      1.78 o 
   6   0   4       10.62       16.21      5.87 o 
   7   0   4        0.01        1.07      2.64 o 
  -8   1   4        0.20        1.15      2.32 o 
  -7   1   4        7.67       11.31      1.88 o 
  -6   1   4       15.35       20.10      3.67 o 
  -5   1   4       45.25       46.61      2.46 o 
  -4   1   4       11.86       13.48      1.63 o 
  -3   1   4      144.28      144.65      3.29 o 
  -2   1   4       58.70       66.43      2.26 o 
  -1   1   4      395.09      374.70      5.94 o 
   0   1   4      153.75      142.51      2.84 o 
   1   1   4      646.03      664.57     49.86 o 
   2   1   4       59.02       60.29      2.81 o 
   3   1   4        4.95        7.56      1.69 o 
   4   1   4        4.82        6.26      6.02 o 
   5   1   4       37.92       48.42      4.94 o 
   6   1   4        8.73       22.08      3.86 o 
   7   1   4        4.31        2.69      2.69 o 
  -8   2   4        2.25        7.23      3.45 o 
  -7   2   4        0.06        1.33      1.42 o 
  -6   2   4      168.38      167.44      5.88 o 
  -5   2   4        4.34        7.59      1.22 o 
  -4   2   4       83.68       78.36      2.56 o 
  -3   2   4      899.00      970.87     24.52 o 
  -2   2   4      806.60      878.93     26.58 o 
  -1   2   4      237.43      211.10      3.81 o 
   0   2   4      934.63      913.31     15.36 o 
   1   2   4       60.25       56.05      1.82 o 
   2   2   4      796.44      872.30     44.08 o 
   3   2   4       61.27       66.30      4.27 o 
   4   2   4       27.77       36.12      3.46 o 
   5   2   4       25.41       38.91      4.04 o 
   6   2   4        0.28       -1.47      2.38 o 
   7   2   4        0.01       -2.64      2.72 o 
  -8   3   4        5.33        5.83      3.93 o 
  -7   3   4        0.00        0.28      1.30 o 
  -6   3   4        0.36        0.57      1.68 o 
  -5   3   4      185.56      195.87      5.94 o 
  -4   3   4      321.04      320.60      7.37 o 
  -3   3   4      237.34      231.74      4.51 o 
  -2   3   4        9.19       12.90      0.62 o 
  -1   3   4      101.37       95.68      2.64 o 
   0   3   4      197.73      189.39      4.19 o 
   1   3   4     1120.70     1176.01     35.20 o 
   2   3   4      261.41      251.15     20.84 o 
   3   3   4       13.48       10.70      2.09 o 
   4   3   4        0.12        0.24      1.65 o 
   5   3   4       11.07       12.97      3.22 o 
   6   3   4       10.89       13.68     11.13 o 
   7   3   4        0.78       -1.58      3.89 o 
  -8   4   4        9.80       21.83      6.72 o 
  -7   4   4       32.15       16.44      4.42 o 
  -6   4   4      106.22       84.63      6.42 o 
  -5   4   4       75.73       62.93      5.88 o 
  -4   4   4      415.81      398.17     14.29 o 
  -3   4   4       23.52       27.25      4.78 o 
  -2   4   4       66.42       70.74      3.49 o 
  -1   4   4       13.24       13.25      2.27 o 
   0   4   4        1.54        1.75      0.75 o 
   1   4   4        2.17        1.69      1.43 o 
   2   4   4       31.81       35.42      2.79 o 
   3   4   4       19.44       13.96      1.44 o 
   4   4   4       10.19        7.28      3.09 o 
   5   4   4        4.54        5.17      2.97 o 
   6   4   4        0.42       -0.04      2.26 o 
  -8   5   4        1.20        4.89      4.74 o 
  -7   5   4        8.54        8.45      2.68 o 
  -6   5   4        1.29        1.05      2.59 o 
  -5   5   4       96.74       92.71      6.08 o 
  -4   5   4      196.78      211.93     11.98 o 
  -3   5   4       59.60       64.63      4.36 o 
  -2   5   4      153.28      160.41     12.16 o 
  -1   5   4        6.90        6.42      2.34 o 
   0   5   4       94.30       98.77      6.38 o 
   1   5   4       27.70       29.05      1.81 o 
   2   5   4      157.77      152.57      5.95 o 
   3   5   4       68.96       62.28      4.80 o 
   4   5   4        2.78        3.53      2.46 o 
   5   5   4        2.31        3.54      2.84 o 
   6   5   4        0.01       -0.82      2.62 o 
  -8   6   4        5.90        4.82      5.12 o 
  -7   6   4       10.18        9.61      4.41 o 
  -6   6   4        6.04        9.15      2.77 o 
  -5   6   4      134.88      149.87      8.60 o 
  -4   6   4      118.36      107.08      6.15 o 
  -3   6   4      104.58      108.49      6.49 o 
  -2   6   4       39.50       38.49      3.34 o 
  -1   6   4       66.93       75.57      6.09 o 
   0   6   4       43.80       49.68      2.52 o 
   1   6   4       36.14       40.06      2.92 o 
   2   6   4        0.15        1.96      1.77 o 
   3   6   4       29.08       32.75      4.00 o 
   4   6   4        1.21        0.35      2.52 o 
   5   6   4        1.24        3.42      4.77 o 
  -7   7   4        0.48        1.87      2.86 o 
  -6   7   4        0.84        1.14      2.79 o 
  -5   7   4      155.65      138.76      9.05 o 
  -4   7   4       33.90       34.87      4.08 o 
  -3   7   4       39.47       35.13      4.15 o 
  -2   7   4      169.50      168.80     11.51 o 
  -1   7   4       72.19       94.53      6.09 o 
   0   7   4        6.31        7.62      1.47 o 
   1   7   4       16.20       18.00      2.65 o 
   2   7   4       24.10       21.98      4.27 o 
   3   7   4        5.78        6.87      5.86 o 
   4   7   4        0.01        8.61      3.24 o 
   5   7   4        0.99        1.52      3.04 o 
  -7   8   4        0.43        4.78      3.67 o 
  -6   8   4        2.62        2.95      2.89 o 
  -5   8   4       17.11       18.40      5.55 o 
  -4   8   4       13.27       21.31      4.02 o 
  -3   8   4       36.98       43.30      4.56 o 
  -2   8   4       36.46       36.93      4.78 o 
  -1   8   4       10.65       15.62      3.20 o 
   0   8   4       28.12       25.13      3.80 o 
   1   8   4        7.92       10.19      4.12 o 
   2   8   4        0.00       -0.23      1.46 o 
   3   8   4        2.86        5.78      3.96 o 
   4   8   4        2.56       10.22      5.83 o 
  -6   9   4       10.75        5.32      3.65 o 
  -5   9   4        4.13        5.74      3.00 o 
  -4   9   4       38.78       47.73      8.34 o 
  -3   9   4        4.81        4.44      2.84 o 
  -2   9   4       92.46      105.39     21.30 o 
  -1   9   4       16.88       17.02      3.87 o 
   0   9   4        3.11        3.78      3.04 o 
   1   9   4        6.21        6.25      3.06 o 
   2   9   4        0.43        0.06      2.37 o 
   3   9   4        3.85       14.28      6.69 o 
  -5  10   4        0.12        1.04      2.99 o 
  -4  10   4        0.05        0.40      2.39 o 
  -3  10   4        6.94       18.22      4.47 o 
  -2  10   4        1.07        0.49      2.19 o 
  -1  10   4       44.72       49.28      6.25 o 
   0  10   4        2.12        2.22      3.20 o 
   1  10   4        4.64       15.02      4.77 o 
   2  10   4        0.43        9.15      6.39 o 
  -4  11   4        0.00       -1.52      3.35 o 
  -3  11   4        0.15        2.19      3.24 o 
  -2  11   4        0.14       -0.87      2.75 o 
  -1  11   4        3.79        4.52      3.89 o 
   0  11   4        0.19        1.89      3.62 o 
  -1 -13   5        1.79        6.49      5.15 o 
   0 -13   5        1.79        2.43      4.23 o 
   2 -13   5        0.03       -0.18      2.89 o 
   3 -13   5        2.93       18.87      6.57 o 
  -3 -12   5        0.31        3.98      3.09 o 
  -2 -12   5        1.21        2.39      2.43 o 
  -1 -12   5        7.22        8.08      6.88 o 
   0 -12   5       15.19       16.38      5.22 o 
   1 -12   5        1.83        3.33      2.44 o 
   2 -12   5       11.80       17.89      3.67 o 
   3 -12   5        1.28        1.71      2.55 o 
   4 -12   5        3.38        4.35      4.93 o 
   5 -12   5        6.60        6.73      3.77 o 
  -4 -11   5       10.41       11.32     10.57 o 
  -3 -11   5        5.51        6.24      3.06 o 
  -2 -11   5       34.90       36.90      4.59 o 
  -1 -11   5        1.12        2.27      2.00 o 
   0 -11   5       73.12       63.17      4.75 o 
   1 -11   5       41.41       32.51      2.70 o 
   2 -11   5       56.03       60.31      5.00 o 
   3 -11   5        1.05        3.16      2.04 o 
   4 -11   5       11.00       16.13      3.83 o 
   5 -11   5        0.02        4.27      3.05 o 
  -5 -10   5       11.09        9.06      3.57 o 
  -4 -10   5       16.13       17.28      4.08 o 
  -3 -10   5       19.21       14.32      3.37 o 
  -2 -10   5       57.81       57.69      5.28 o 
  -1 -10   5        1.11       -0.10      1.02 o 
   0 -10   5        0.04       -0.55      1.17 o 
   1 -10   5        9.08        8.59      1.60 o 
   2 -10   5       49.44       50.37      2.86 o 
   3 -10   5        0.00        2.35      1.45 o 
   4 -10   5       17.63       23.27      7.67 o 
   5 -10   5        0.95       -1.44      2.39 o 
   6 -10   5        2.29        0.30      3.68 o 
  -6  -9   5        2.68        0.71      3.88 o 
  -5  -9   5       33.16       33.39      4.37 o 
  -4  -9   5       28.60       31.70      4.28 o 
  -3  -9   5       20.08       24.17      3.20 o 
  -2  -9   5      125.73      113.16      6.46 o 
  -1  -9   5        1.58        0.23      1.28 o 
   0  -9   5       68.81       62.76      4.33 o 
   1  -9   5      264.72      224.73      7.64 o 
   2  -9   5      137.73      117.56      4.60 o 
   3  -9   5        8.23        5.09      2.55 o 
   4  -9   5       16.02       17.43      2.32 o 
   5  -9   5        5.81        2.86      1.63 o 
   6  -9   5        5.72       -2.79      4.34 o 
  -6  -8   5        5.38        8.01      4.11 o 
  -5  -8   5        0.15       -1.28      1.90 o 
  -4  -8   5        9.22       15.06      2.82 o 
  -3  -8   5       23.63       20.27      2.08 o 
  -2  -8   5      156.47      148.79      7.28 o 
  -1  -8   5        0.00       -0.38      1.34 o 
   0  -8   5       49.85       45.39      2.32 o 
   1  -8   5        4.02        6.02      1.94 o 
   2  -8   5       47.84       51.26      3.54 o 
   3  -8   5       20.65       22.19      2.67 o 
   4  -8   5      166.70      162.35      6.23 o 
   5  -8   5       28.04       22.22      2.81 o 
   6  -8   5       26.38       17.63      3.27 o 
   7  -8   5        2.48       -4.44      5.27 o 
  -7  -7   5        0.79        2.56      4.01 o 
  -6  -7   5       72.12       61.75     10.69 o 
  -5  -7   5       68.05       71.52      8.28 o 
  -4  -7   5       11.46       12.31      3.06 o 
  -3  -7   5        5.22       10.96      3.49 o 
  -2  -7   5       46.85       44.63      2.15 o 
  -1  -7   5        2.46        1.85      0.78 o 
   0  -7   5      128.51      130.78      3.99 o 
   1  -7   5      261.34      263.45      6.75 o 
   2  -7   5       24.93       23.87      1.86 o 
   3  -7   5       10.66       13.59      1.61 o 
   4  -7   5       13.17       17.56      1.91 o 
   5  -7   5       79.51       71.54      6.59 o 
   6  -7   5       15.79       13.32      2.97 o 
   7  -7   5        0.05        4.24      4.02 o 
  -7  -6   5        5.04        4.11      3.96 o 
  -6  -6   5        0.54       -0.82      1.94 o 
  -5  -6   5       24.96       26.63      4.18 o 
  -4  -6   5        0.12        0.84      0.86 o 
  -3  -6   5       48.62       46.19      2.78 o 
  -2  -6   5       65.98       61.20      2.12 o 
  -1  -6   5      350.44      371.16     18.03 o 
   0  -6   5       27.00       26.11      5.01 o 
   1  -6   5      337.22      340.79     18.67 o 
   2  -6   5       29.31       26.83      1.85 o 
   3  -6   5      186.72      213.53      8.98 o 
   4  -6   5        4.45        2.75      1.13 o 
   5  -6   5      135.87      138.60      6.11 o 
   6  -6   5        2.06        5.08      6.03 o 
   7  -6   5       14.16        4.53      4.27 o 
  -7  -5   5        8.98       10.27      4.18 o 
  -6  -5   5        0.10        0.97      1.23 o 
  -5  -5   5       37.30       37.23      2.34 o 
  -4  -5   5       14.40       12.49      2.34 o 
  -3  -5   5      102.91      105.62      3.00 o 
  -2  -5   5        2.32        0.93      1.20 o 
  -1  -5   5      166.56      168.41      3.88 o 
   0  -5   5      128.74      166.36      3.60 o 
   1  -5   5      135.54      150.42      3.67 o 
   2  -5   5       66.19       75.89      3.91 o 
   3  -5   5      121.10      109.89      3.44 o 
   4  -5   5        1.56        1.83      0.96 o 
   5  -5   5       13.89       13.96      3.18 o 
   6  -5   5       18.40       21.80      3.58 o 
   7  -5   5       34.21       43.49      5.13 o 
  -8  -4   5        3.51        4.61      4.74 o 
  -7  -4   5        4.49        4.17      1.76 o 
  -6  -4   5       15.72       22.68      3.00 o 
  -5  -4   5        0.33        0.82      1.66 o 
  -4  -4   5       48.16       39.73      6.18 o 
  -3  -4   5      147.93      155.99      3.70 o 
  -2  -4   5      582.87      596.49     24.27 o 
  -1  -4   5       53.35       61.96      3.25 o 
   0  -4   5      381.28      407.66     14.11 o 
   1  -4   5      185.52      191.70      8.22 o 
   2  -4   5      368.82      399.90     11.59 o 
   3  -4   5      212.19      201.80      4.91 o 
   4  -4   5        6.86        8.55      1.12 o 
   5  -4   5        2.08        3.37      2.92 o 
   6  -4   5       27.98       31.98      8.38 o 
   7  -4   5        1.79        2.93      3.02 o 
  -8  -3   5        0.07       -3.12      4.31 o 
  -7  -3   5        0.01       -0.99      1.47 o 
  -6  -3   5        0.04        0.10      1.09 o 
  -5  -3   5        8.77       14.44      2.18 o 
  -4  -3   5       24.92       27.18      1.53 o 
  -3  -3   5       50.18       48.31      1.50 o 
  -2  -3   5     1334.16     1269.15     20.93 o 
  -1  -3   5     1080.07     1128.34     25.57 o 
   0  -3   5     1315.02     1486.80     29.60 o 
   1  -3   5       45.68       49.50      5.06 o 
   2  -3   5      118.74      112.38      5.04 o 
   3  -3   5      517.36      487.06     10.59 o 
   4  -3   5       56.96       57.38      3.90 o 
   5  -3   5      154.41      158.61      8.05 o 
   6  -3   5       19.57       20.61      3.75 o 
   7  -3   5        0.91        0.91      2.48 o 
  -8  -2   5        5.71        8.60      3.49 o 
  -7  -2   5        1.46       -0.05      1.27 o 
  -6  -2   5      143.85      150.81      5.71 o 
  -5  -2   5       93.34      103.49      4.05 o 
  -4  -2   5       56.33       57.87      2.47 o 
  -3  -2   5      134.62      129.04      2.89 o 
  -2  -2   5       11.93       11.95      0.73 o 
  -1  -2   5        6.60       13.25      1.28 o 
   0  -2   5      780.25      824.79     12.19 o 
   1  -2   5     1025.58     1045.91     23.87 o 
   2  -2   5       27.76       29.31      1.45 o 
   3  -2   5      179.47      173.86      9.99 o 
   4  -2   5        0.44        0.47      1.41 o 
   5  -2   5        4.16        3.36      3.40 o 
   6  -2   5        1.84        9.24      3.11 o 
   7  -2   5        1.17        0.61      2.75 o 
  -8  -1   5        6.73        9.19      3.37 o 
  -7  -1   5       42.84       50.16      3.78 o 
  -6  -1   5       90.00       94.66      4.46 o 
  -5  -1   5      261.81      259.92     21.26 o 
  -4  -1   5        4.02        8.14      1.27 o 
  -3  -1   5       38.97       47.92      2.29 o 
  -2  -1   5      447.56      484.76     15.72 o 
  -1  -1   5     1094.56     1019.35     27.54 o 
   0  -1   5       47.18       42.02      3.10 o 
   1  -1   5      426.29      386.41      9.32 o 
   2  -1   5        4.23        2.61      0.76 o 
   3  -1   5      138.13      124.02      6.62 o 
   4  -1   5       13.46       15.47      3.78 o 
   5  -1   5       27.06       33.90      4.03 o 
   6  -1   5       37.47       34.09      4.68 o 
   7  -1   5        0.40       -0.76      2.64 o 
  -8   0   5        2.35        1.48      2.74 o 
  -7   0   5        7.91        9.03      2.00 o 
  -6   0   5       13.20       13.61      1.92 o 
  -5   0   5       71.12       77.12      3.44 o 
  -4   0   5        3.12        5.21      1.11 o 
  -3   0   5      107.69      137.02      4.60 o 
  -2   0   5      133.01      137.98      2.97 o 
  -1   0   5        4.06        5.28      0.73 o 
   0   0   5       76.48       74.78      1.96 o 
   1   0   5       50.53       52.84      2.56 o 
   2   0   5       29.40       29.27      2.26 o 
   3   0   5       15.72       24.48      2.52 o 
   4   0   5       42.81       49.54      8.57 o 
   5   0   5       14.69        6.92      5.49 o 
   6   0   5       10.93       12.88      5.46 o 
   7   0   5        0.08        0.39      3.18 o 
  -8   1   5       11.14       13.79      3.75 o 
  -7   1   5       23.72       21.55      2.58 o 
  -6   1   5        2.58        2.86      1.30 o 
  -5   1   5       37.29       38.28      2.26 o 
  -4   1   5      961.79      979.39     20.43 o 
  -3   1   5        2.51        1.63      0.66 o 
  -2   1   5      736.97      765.64     13.93 o 
  -1   1   5      822.78      808.90     13.66 o 
   0   1   5     1564.92     1481.22     25.18 o 
   1   1   5       22.88       14.18      1.55 o 
   2   1   5     6177.99     5980.95    101.67 o 
   3   1   5      278.31      296.35     12.16 o 
   4   1   5      185.87      179.34      9.03 o 
   5   1   5        9.20       11.76      5.97 o 
   6   1   5        3.77        4.80      2.66 o 
   7   1   5        2.93        2.36      7.06 o 
  -8   2   5        0.67        1.43      1.65 o 
  -7   2   5        2.41        2.29      1.56 o 
  -6   2   5        9.18       12.58      1.70 o 
  -5   2   5       25.43       25.68      1.90 o 
  -4   2   5       17.33       19.51      1.41 o 
  -3   2   5        9.61       10.09      1.48 o 
  -2   2   5      372.56      355.32     16.38 o 
  -1   2   5       40.84       39.61      2.88 o 
   0   2   5       15.54       17.05      1.55 o 
   1   2   5        4.83        5.42      2.49 o 
   2   2   5       19.15       23.18      2.18 o 
   3   2   5       65.37       60.49      4.46 o 
   4   2   5       51.94       46.19      4.51 o 
   5   2   5        4.80       12.70      3.74 o 
   6   2   5        1.75        2.23      2.45 o 
   7   2   5        0.00        0.41      2.80 o 
  -8   3   5        0.18        2.37      4.34 o 
  -7   3   5        0.03        2.78      1.52 o 
  -6   3   5       15.44       16.09      2.51 o 
  -5   3   5      123.30      116.93      6.28 o 
  -4   3   5       15.47       15.61      1.53 o 
  -3   3   5      267.66      267.90      5.57 o 
  -2   3   5      311.88      326.16      6.15 o 
  -1   3   5      643.92      691.12     27.09 o 
   0   3   5        6.18        5.91      1.21 o 
   1   3   5       30.56       33.57      2.42 o 
   2   3   5      113.49      107.14      5.29 o 
   3   3   5      197.71      200.72      9.28 o 
   4   3   5        2.03        7.83      3.88 o 
   5   3   5        2.35        2.16      2.65 o 
   6   3   5        2.98        4.43      3.35 o 
  -8   4   5       12.30       17.92      3.72 o 
  -7   4   5       17.08       26.02      6.16 o 
  -6   4   5        0.50        1.09      1.90 o 
  -5   4   5      423.26      413.54     16.57 o 
  -4   4   5       45.04       40.82      6.69 o 
  -3   4   5        3.84        9.84      3.12 o 
  -2   4   5       53.53       55.26      3.18 o 
  -1   4   5       12.26       16.92      1.04 o 
   0   4   5        9.46        7.78      1.05 o 
   1   4   5       60.23       65.51      2.66 o 
   2   4   5        2.97        4.89      1.22 o 
   3   4   5        0.77        0.11      1.66 o 
   4   4   5        1.84        4.70      2.22 o 
   5   4   5        1.47        0.88      2.27 o 
   6   4   5        1.13        1.93      3.05 o 
  -8   5   5        0.19       -1.42      4.18 o 
  -7   5   5        0.66       -4.74      4.74 o 
  -6   5   5       28.17       24.45      3.54 o 
  -5   5   5       34.14       34.50      4.28 o 
  -4   5   5      176.26      186.97      8.91 o 
  -3   5   5       82.56       77.81      5.04 o 
  -2   5   5       69.16       68.43      4.51 o 
  -1   5   5       18.86       21.06      1.22 o 
   0   5   5        6.55        6.12      2.78 o 
   1   5   5       23.67       26.05      2.14 o 
   2   5   5       42.04       43.79      2.65 o 
   3   5   5       93.23       90.93      6.70 o 
   4   5   5        6.32       14.25      3.56 o 
   5   5   5        0.42        2.13      2.88 o 
  -8   6   5        5.06       14.78      6.77 o 
  -7   6   5        1.76        0.33      3.63 o 
  -6   6   5        1.52        2.26      3.65 o 
  -5   6   5        4.33        3.85      3.70 o 
  -4   6   5      136.23      118.56      7.54 o 
  -3   6   5       10.30       11.05      2.44 o 
  -2   6   5       58.83       52.39      4.45 o 
  -1   6   5        0.35        0.34      5.22 o 
   0   6   5        2.86        2.05      2.07 o 
   1   6   5        3.24        3.89      1.81 o 
   2   6   5        4.84        6.10      1.62 o 
   3   6   5       14.59       19.88      3.62 o 
   4   6   5        5.34        0.04      2.12 o 
   5   6   5        0.18       -0.62      6.19 o 
  -7   7   5        2.03       -3.27      3.27 o 
  -6   7   5        1.38        1.55      3.70 o 
  -5   7   5        2.06        1.40      2.36 o 
  -4   7   5        0.06       -1.94      2.33 o 
  -3   7   5        5.41       11.85      5.91 o 
  -2   7   5       63.95       65.29      5.96 o 
  -1   7   5       73.49       82.52      5.87 o 
   0   7   5       74.67       76.54      9.04 o 
   1   7   5       38.23       41.44      3.36 o 
   2   7   5        0.39        1.24      1.39 o 
   3   7   5        8.26        4.52      2.79 o 
   4   7   5        3.61        3.88      3.13 o 
  -7   8   5        9.09        4.03      3.74 o 
  -6   8   5        1.49       -0.73      2.74 o 
  -5   8   5        4.27        4.34      2.70 o 
  -4   8   5       46.94       45.85      5.25 o 
  -3   8   5       20.42       22.18      4.44 o 
  -2   8   5       36.99       37.48      4.83 o 
  -1   8   5        0.05       -2.46      2.46 o 
   0   8   5       31.00       38.07      4.84 o 
   1   8   5       16.17       24.81      4.04 o 
   2   8   5        1.26        1.08      1.53 o 
   3   8   5        2.86        7.16      3.23 o 
  -6   9   5        3.44        3.92      3.68 o 
  -5   9   5        7.05        8.60      2.96 o 
  -4   9   5        1.54       -1.18      2.76 o 
  -3   9   5        0.84        1.15      2.59 o 
  -2   9   5        4.63        6.27      3.32 o 
  -1   9   5        4.21        4.78      3.23 o 
   0   9   5        3.33        6.19      3.33 o 
   1   9   5        0.01       -0.75      2.26 o 
   2   9   5        0.23        2.69      4.82 o 
  -5  10   5        1.22       -0.08      2.44 o 
  -4  10   5        4.77        7.11      5.11 o 
  -3  10   5        2.76        1.54      2.67 o 
  -2  10   5       17.91       18.91      4.29 o 
  -1  10   5        0.13        0.90      2.90 o 
   0  10   5       34.95       41.41      6.80 o 
   1  10   5        8.96       23.58      9.03 o 
  -1 -13   6        0.00       -3.19      4.61 o 
   0 -13   6        0.20        1.67      3.73 o 
   1 -13   6        0.44        2.05      4.03 o 
   2 -13   6        0.24       -0.84      3.80 o 
   3 -13   6        0.01        5.78      5.00 o 
  -3 -12   6        8.15        9.52      4.86 o 
  -2 -12   6       16.89       15.32      3.56 o 
  -1 -12   6        0.00        0.44      1.99 o 
   0 -12   6        0.46        2.18      1.81 o 
   1 -12   6        0.30        0.41      3.12 o 
   2 -12   6        7.26        3.58      2.38 o 
   3 -12   6        3.24        4.62      2.75 o 
   4 -12   6       11.55       10.63      3.70 o 
  -4 -11   6        5.61        7.48      3.94 o 
  -3 -11   6        1.22        0.92      3.35 o 
  -2 -11   6       25.44       26.72      4.29 o 
  -1 -11   6        0.14        1.70      2.23 o 
   0 -11   6       44.80       42.15      4.40 o 
   1 -11   6        6.20        4.29      1.45 o 
   2 -11   6       17.58       16.23      2.56 o 
   3 -11   6        5.02        3.64      2.51 o 
   4 -11   6       23.79       25.50      4.29 o 
   5 -11   6        0.45        1.82      2.95 o 
  -5 -10   6        1.80        7.40      6.99 o 
  -4 -10   6        0.22        0.24      3.13 o 
  -3 -10   6        9.98        5.97      2.80 o 
  -2 -10   6        0.37       -0.26      2.42 o 
  -1 -10   6        0.27        1.40      1.77 o 
   0 -10   6       22.43       20.01      2.72 o 
   1 -10   6       42.07       34.67      4.82 o 
   2 -10   6       19.79       21.57      3.09 o 
   3 -10   6        5.46        7.59      2.88 o 
   4 -10   6        5.53        3.95      1.83 o 
   5 -10   6        0.13        0.02      2.01 o 
   6 -10   6        1.46        5.60      4.41 o 
  -6  -9   6        1.03       -0.15      3.68 o 
  -5  -9   6       26.73       26.67      4.40 o 
  -4  -9   6        0.67        6.08      9.71 o 
  -3  -9   6        0.82       -0.49      1.86 o 
  -2  -9   6        4.46        4.67      2.23 o 
  -1  -9   6      384.08      381.87     15.74 o 
   0  -9   6       29.98       31.33      2.09 o 
   1  -9   6      444.41      438.88     20.05 o 
   2  -9   6       61.50       70.73      9.10 o 
   3  -9   6      119.32      131.65      5.80 o 
   4  -9   6        7.18        9.06      2.44 o 
   5  -9   6       27.18       20.49      2.76 o 
   6  -9   6        0.02        0.48      2.66 o 
  -6  -8   6        0.85        0.32      2.24 o 
  -5  -8   6       63.17       64.93      6.17 o 
  -4  -8   6       30.32       30.09      4.12 o 
  -3  -8   6      179.50      180.57      8.78 o 
  -2  -8   6      118.45      115.39      8.09 o 
  -1  -8   6       56.35       51.25      2.26 o 
   0  -8   6        0.26        1.19      1.57 o 
   1  -8   6       19.92       19.82      3.33 o 
   2  -8   6        1.30        3.18      1.28 o 
   3  -8   6       18.38       16.56      2.60 o 
   4  -8   6       17.06       23.04      2.50 o 
   5  -8   6        7.14        9.68      2.03 o 
   6  -8   6        0.29        5.69      5.54 o 
   7  -8   6        0.36        7.48      5.88 o 
  -7  -7   6        0.02        1.83      3.32 o 
  -6  -7   6        0.77       -1.49      2.13 o 
  -5  -7   6        7.07        6.88      2.53 o 
  -4  -7   6       54.76       51.63      5.02 o 
  -3  -7   6       12.83       20.84      4.42 o 
  -2  -7   6       26.60       29.60      3.22 o 
  -1  -7   6      279.22      269.93     10.30 o 
   0  -7   6      239.27      245.04      9.02 o 
   1  -7   6        2.83        4.44      2.30 o 
   2  -7   6       29.08       27.65      2.59 o 
   3  -7   6       50.46       48.28      3.02 o 
   4  -7   6       11.40       14.48      1.80 o 
   5  -7   6       44.75       40.41      3.03 o 
   6  -7   6       45.27       54.49      5.80 o 
   7  -7   6        0.25       -3.39      3.39 o 
  -7  -6   6        7.99        4.03      3.60 o 
  -6  -6   6        0.02       -1.57      1.85 o 
  -5  -6   6       22.72       27.99      3.21 o 
  -4  -6   6        8.28       11.40      3.60 o 
  -3  -6   6       22.69       22.45      2.61 o 
  -2  -6   6       16.90       23.62      2.93 o 
  -1  -6   6       67.47       64.89      1.65 o 
   0  -6   6      214.26      239.87      5.70 o 
   1  -6   6      163.83      182.08      5.10 o 
   2  -6   6       58.27       62.67      2.78 o 
   3  -6   6        7.88        9.10      1.38 o 
   4  -6   6       15.66       13.35      1.66 o 
   5  -6   6       18.96       16.89      2.85 o 
   6  -6   6        0.55       -2.55      2.55 o 
   7  -6   6        2.13        1.13      2.40 o 
  -7  -5   6        2.83        2.45      2.51 o 
  -6  -5   6        0.65       -0.80      1.69 o 
  -5  -5   6      184.50      162.76     18.71 o 
  -4  -5   6        0.58        0.04      0.63 o 
  -3  -5   6        0.01       -0.15      0.80 o 
  -2  -5   6      121.81      136.58      5.38 o 
  -1  -5   6       30.39       26.46      2.29 o 
   0  -5   6       30.26       31.60      1.93 o 
   1  -5   6      237.63      276.96      8.20 o 
   2  -5   6      350.83      397.25     10.79 o 
   3  -5   6      130.82      141.26      4.47 o 
   4  -5   6        1.26        1.51      0.94 o 
   5  -5   6        1.09        3.02      2.19 o 
   6  -5   6        3.77        9.88      3.28 o 
   7  -5   6        0.07       -1.14      5.22 o 
  -8  -4   6        0.14       -0.33      3.47 o 
  -7  -4   6        5.92        5.27      2.68 o 
  -6  -4   6        0.22        1.54      1.95 o 
  -5  -4   6       71.36       70.33      3.74 o 
  -4  -4   6       67.10       63.81      5.03 o 
  -3  -4   6      203.06      210.14      8.18 o 
  -2  -4   6        4.96        4.66      1.41 o 
  -1  -4   6       19.78       16.95      1.90 o 
   0  -4   6      276.99      298.85      5.35 o 
   1  -4   6        2.35        3.69      1.14 o 
   2  -4   6       59.52       59.32      3.27 o 
   3  -4   6       28.63       33.43      2.75 o 
   4  -4   6       36.81       34.91      1.94 o 
   5  -4   6        6.15        5.74      2.79 o 
   6  -4   6       14.68       18.36      3.45 o 
   7  -4   6        0.21       -1.34      2.86 o 
  -8  -3   6        2.01       -0.13      3.19 o 
  -7  -3   6       38.41       43.32      3.80 o 
  -6  -3   6      122.54      121.95      5.22 o 
  -5  -3   6       57.41       49.67      2.93 o 
  -4  -3   6        9.91       15.01      3.89 o 
  -3  -3   6       13.14       10.65      0.74 o 
  -2  -3   6     1146.08     1157.37     28.95 o 
  -1  -3   6        0.08        1.62      0.61 o 
   0  -3   6      760.14      800.12     25.93 o 
   1  -3   6      270.04      282.68      7.03 o 
   2  -3   6        5.05        5.47      1.10 o 
   3  -3   6       17.07       18.58      1.33 o 
   4  -3   6       16.17       18.94      2.66 o 
   5  -3   6        4.42       13.99      5.58 o 
   6  -3   6        0.22        0.09      2.03 o 
   7  -3   6        0.93        0.63      2.38 o 
  -8  -2   6        5.68        6.72      4.51 o 
  -7  -2   6       12.50       17.09      3.94 o 
  -6  -2   6      148.54      163.04      8.54 o 
  -5  -2   6       15.27       16.01      1.68 o 
  -4  -2   6       91.91       96.69      4.35 o 
  -3  -2   6       18.92       25.84      2.38 o 
  -2  -2   6      245.17      248.46      4.35 o 
  -1  -2   6        3.08        4.83      1.35 o 
   0  -2   6       98.46      106.59      5.24 o 
   1  -2   6      424.06      413.25      9.36 o 
   2  -2   6       21.04       19.06      1.62 o 
   3  -2   6       41.98       52.20      3.64 o 
   4  -2   6       21.03       23.49      4.49 o 
   5  -2   6        0.53        3.29      2.04 o 
   6  -2   6        3.89       -0.13      2.08 o 
   7  -2   6        3.60        3.89      3.24 o 
  -8  -1   6        0.00        1.22      2.51 o 
  -7  -1   6       37.58       38.68      3.53 o 
  -6  -1   6       16.49       18.55      2.88 o 
  -5  -1   6      186.62      200.59      7.64 o 
  -4  -1   6        1.62        3.49      1.67 o 
  -3  -1   6       74.67       70.51      2.67 o 
  -2  -1   6      311.07      304.65     24.64 o 
  -1  -1   6       97.38       93.42      2.19 o 
   0  -1   6       76.26       75.84      2.82 o 
   1  -1   6      571.97      564.78     10.30 o 
   2  -1   6      122.11      127.25      5.34 o 
   3  -1   6        6.17        7.87      1.66 o 
   4  -1   6        0.14       -0.20      1.72 o 
   5  -1   6       23.46       23.15      3.75 o 
   6  -1   6        0.46       -0.49      2.20 o 
   7  -1   6        3.87        0.89      2.31 o 
  -8   0   6        1.10        0.21      1.58 o 
  -7   0   6        6.48        6.46      1.82 o 
  -6   0   6       84.90       85.59      4.89 o 
  -5   0   6        4.42        3.42      2.06 o 
  -4   0   6      303.35      316.67      7.74 o 
  -3   0   6      256.01      277.51      6.38 o 
  -2   0   6      703.92      808.28     19.60 o 
  -1   0   6       38.90       37.00      3.48 o 
   0   0   6      110.33       95.84      2.64 o 
   1   0   6      167.75      158.98     14.44 o 
   2   0   6      908.74      854.24     15.34 o 
   3   0   6       16.97       20.08      4.07 o 
   4   0   6       66.19       69.10      4.92 o 
   5   0   6        2.56        2.85      3.70 o 
   6   0   6        4.40       13.63      8.95 o 
   7   0   6        0.46       -0.76      2.84 o 
  -8   1   6        7.69        7.45      4.67 o 
  -7   1   6       90.67      100.71      5.40 o 
  -6   1   6        3.42        0.32      1.20 o 
  -5   1   6      286.65      291.01      8.75 o 
  -4   1   6      171.48      177.77      6.87 o 
  -3   1   6      140.89      150.52      3.86 o 
  -2   1   6       24.82       23.47      1.26 o 
  -1   1   6       30.36       31.52      1.44 o 
   0   1   6       58.88       56.29      1.98 o 
   1   1   6       47.57       43.00      1.77 o 
   2   1   6      182.07      163.11      7.53 o 
   3   1   6       12.34       21.48      2.99 o 
   4   1   6       62.91       69.95      5.12 o 
   5   1   6        0.04       -1.82      2.32 o 
   6   1   6        0.22       -2.48      2.73 o 
   7   1   6        5.76        4.27      4.74 o 
  -8   2   6        6.76        3.55      4.23 o 
  -7   2   6       34.51       30.01      2.73 o 
  -6   2   6       11.60       10.67      3.30 o 
  -5   2   6       22.78       20.25      4.01 o 
  -4   2   6       27.19       27.28      1.72 o 
  -3   2   6      274.25      265.03      8.59 o 
  -2   2   6        2.38        2.59      2.15 o 
  -1   2   6       36.62       36.35      1.55 o 
   0   2   6      274.00      267.68      6.37 o 
   1   2   6        0.82       -0.37      0.73 o 
   2   2   6      211.07      204.08      5.23 o 
   3   2   6       48.09       49.92      4.66 o 
   4   2   6        1.40       -0.56      3.63 o 
   5   2   6        2.04       -0.25      1.91 o 
   6   2   6        2.65       -3.13      3.13 o 
  -8   3   6        1.79        5.45      5.36 o 
  -7   3   6       28.96       37.20      5.17 o 
  -6   3   6        0.88        1.41      1.20 o 
  -5   3   6        3.49        0.56      0.79 o 
  -4   3   6        0.61       -0.11      0.68 o 
  -3   3   6      367.69      392.86     18.22 o 
  -2   3   6      270.43      281.61      6.03 o 
  -1   3   6      536.94      554.24     12.18 o 
   0   3   6      222.83      221.18      5.89 o 
   1   3   6      210.82      203.60      5.83 o 
   2   3   6        0.01        0.17      0.67 o 
   3   3   6      624.20      599.72     32.79 o 
   4   3   6       16.57       17.69      3.57 o 
   5   3   6        9.86       14.06      4.41 o 
   6   3   6        3.91        3.19      3.54 o 
  -8   4   6        0.08        0.99      3.85 o 
  -7   4   6        4.72       18.16      5.73 o 
  -6   4   6       17.57       14.76      3.18 o 
  -5   4   6       29.81       32.54      3.67 o 
  -4   4   6       65.66       69.08      4.59 o 
  -3   4   6      112.31      109.00      5.94 o 
  -2   4   6        5.17        7.36      2.02 o 
  -1   4   6       13.96       12.66      1.30 o 
   0   4   6       24.89       27.31      2.80 o 
   1   4   6        1.83        2.76      1.62 o 
   2   4   6       90.84       80.97      7.72 o 
   3   4   6        1.25       13.22      8.74 o 
   4   4   6        3.28        4.90      2.92 o 
   5   4   6        0.98       -0.64      2.42 o 
  -8   5   6        3.28        2.38      4.77 o 
  -7   5   6        8.06       19.30      6.16 o 
  -6   5   6        5.12        3.41      2.27 o 
  -5   5   6      113.40       96.17     12.97 o 
  -4   5   6       72.36       75.73      5.35 o 
  -3   5   6       59.13       57.59      5.63 o 
  -2   5   6       42.71       41.43      3.95 o 
  -1   5   6       27.33       25.30      1.79 o 
   0   5   6       20.46       17.95      2.05 o 
   1   5   6        3.22        4.56      1.36 o 
   2   5   6        7.89        3.94      1.23 o 
   3   5   6       35.21       39.66      5.50 o 
   4   5   6       11.02       11.59      5.74 o 
   5   5   6        1.15        0.35      2.48 o 
  -7   6   6        4.64        3.72      2.68 o 
  -6   6   6       22.57       13.95      8.46 o 
  -5   6   6        3.38       10.60      8.65 o 
  -4   6   6      305.14      279.73     13.53 o 
  -3   6   6      156.38      157.48      9.00 o 
  -2   6   6       11.50       16.22      2.80 o 
  -1   6   6        3.62        8.51      2.35 o 
   0   6   6       23.22       18.60      3.19 o 
   1   6   6        0.65       -0.91      1.33 o 
   2   6   6       35.71       36.22      3.03 o 
   3   6   6       12.19       12.21      3.14 o 
   4   6   6        0.04        2.30      2.65 o 
  -7   7   6        0.30       -3.50      5.22 o 
  -6   7   6        4.59       20.82      6.97 o 
  -5   7   6        1.27        1.88      3.75 o 
  -4   7   6       24.07       32.49      5.26 o 
  -3   7   6       94.56       99.58     10.88 o 
  -2   7   6       57.03       66.04      6.02 o 
  -1   7   6       14.00       26.28      5.65 o 
   0   7   6        3.84        7.17      3.45 o 
   1   7   6       17.34       19.35      5.55 o 
   2   7   6        1.05       -2.06      2.06 o 
   3   7   6        0.03        2.84      2.63 o 
   4   7   6        6.57        4.80      3.61 o 
  -6   8   6        3.32        0.60      2.64 o 
  -5   8   6        0.52        1.39      2.75 o 
  -4   8   6       34.22       28.11      4.99 o 
  -3   8   6       20.39       24.43      6.85 o 
  -2   8   6        2.00       -2.72      2.72 o 
  -1   8   6       42.23       43.20      5.74 o 
   0   8   6       16.46       21.45      4.25 o 
   1   8   6        4.02        0.46      2.31 o 
   2   8   6        0.99       -2.36      4.46 o 
   3   8   6        0.11        2.61      5.17 o 
  -5   9   6        8.31        7.71      5.86 o 
  -4   9   6        3.89        4.74      3.08 o 
  -3   9   6        4.42        1.68      2.94 o 
  -2   9   6        1.17        3.03      3.12 o 
  -1   9   6       31.70       37.50      8.19 o 
   0   9   6        9.74        6.71      3.64 o 
   1   9   6       10.80       10.27      6.52 o 
   2   9   6        3.73       51.63     11.16 o 
  -4  10   6        1.36        2.82      3.42 o 
  -3  10   6        2.49        0.95      2.76 o 
  -2  10   6        0.00       -2.96      3.45 o 
  -1  10   6        2.11        2.36      3.46 o 
   0  10   6        4.42       -0.14      4.64 o 
  -2 -13   7        0.52        5.86      4.18 o 
  -1 -13   7        1.37        3.35      4.74 o 
   0 -13   7        2.82       -3.04      4.23 o 
   1 -13   7        0.01       -0.94      2.97 o 
   2 -13   7        0.27        3.35      4.64 o 
   3 -13   7        0.32        2.66      4.51 o 
  -3 -12   7        0.00        3.49      6.16 o 
  -2 -12   7        4.24        4.52      3.11 o 
  -1 -12   7        0.45        1.62      2.38 o 
   0 -12   7        0.01        0.82      1.79 o 
   1 -12   7        4.09        2.92      2.47 o 
   2 -12   7        0.33        2.94      3.96 o 
   3 -12   7        0.51        0.89      2.97 o 
   4 -12   7        2.42       -1.18      5.77 o 
  -4 -11   7        0.12       -2.29      2.85 o 
  -3 -11   7        0.82        3.89      2.56 o 
  -2 -11   7       20.60       19.85      3.80 o 
  -1 -11   7        0.65       -1.30      2.23 o 
   0 -11   7       42.04       40.91      6.74 o 
   1 -11   7       17.10       15.56      5.17 o 
   2 -11   7       12.19        9.90      2.24 o 
   3 -11   7        6.88        9.31      2.49 o 
   4 -11   7        0.61        5.66      3.32 o 
   5 -11   7       13.22       12.77      3.84 o 
  -5 -10   7        9.87        6.10      3.42 o 
  -4 -10   7        0.87        2.69      2.62 o 
  -3 -10   7       34.34       33.87      4.16 o 
  -2 -10   7       79.77       61.52      5.96 o 
  -1 -10   7        2.38        0.33      2.28 o 
   0 -10   7        6.64        8.47      4.18 o 
   1 -10   7       19.43       21.09      2.27 o 
   2 -10   7       24.05       21.00      2.66 o 
   3 -10   7        5.65        3.60      2.18 o 
   4 -10   7        4.94       10.88      2.54 o 
   5 -10   7        2.41        0.40      2.11 o 
   6 -10   7        2.64       -1.50      3.73 o 
  -6  -9   7        0.04        2.23      4.34 o 
  -5  -9   7        5.91        8.00      4.93 o 
  -4  -9   7        4.68        3.28      3.40 o 
  -3  -9   7        0.02        2.12      6.88 o 
  -2  -9   7        5.07        3.35      2.07 o 
  -1  -9   7        7.46       15.14      8.47 o 
   0  -9   7       14.15       25.99      3.24 o 
   1  -9   7       13.94       17.98      1.99 o 
   2  -9   7       56.72       59.04      3.73 o 
   3  -9   7       35.56       34.57      3.13 o 
   4  -9   7       10.81       14.09      2.89 o 
   5  -9   7        1.35        2.77      1.75 o 
   6  -9   7        0.31       -0.68      4.01 o 
  -6  -8   7        4.55        2.33      2.61 o 
  -5  -8   7       42.69       44.89      7.23 o 
  -4  -8   7       32.89       44.63      4.60 o 
  -3  -8   7       29.02       29.48      3.83 o 
  -2  -8   7      166.11      176.57      9.34 o 
  -1  -8   7       33.15       28.28      3.97 o 
   0  -8   7       31.07       31.14      2.05 o 
   1  -8   7       13.52       15.51      1.66 o 
   2  -8   7        8.72        9.36      1.76 o 
   3  -8   7       19.16       23.64      2.41 o 
   4  -8   7        0.51        2.20      1.52 o 
   5  -8   7        3.71        3.27      1.85 o 
   6  -8   7        1.91        0.09      2.30 o 
  -7  -7   7        1.45        2.48      4.21 o 
  -6  -7   7        6.98        8.50      3.09 o 
  -5  -7   7       16.74       13.61      3.18 o 
  -4  -7   7      129.63      137.40      7.21 o 
  -3  -7   7        0.90       -0.53      3.61 o 
  -2  -7   7       24.42       27.87      2.72 o 
  -1  -7   7      218.78      203.43      8.62 o 
   0  -7   7      433.59      443.31     10.12 o 
   1  -7   7       50.51       56.19      6.88 o 
   2  -7   7      297.87      295.79     10.00 o 
   3  -7   7       75.43       73.80      3.50 o 
   4  -7   7       10.31       19.01      3.16 o 
   5  -7   7       27.79       23.38      3.88 o 
   6  -7   7       36.99       37.59      4.75 o 
   7  -7   7        0.02        4.02      3.30 o 
  -7  -6   7        2.67       -1.11      2.05 o 
  -6  -6   7        5.46       -1.02      2.25 o 
  -5  -6   7       79.97       71.24      5.33 o 
  -4  -6   7      285.69      253.13     10.76 o 
  -3  -6   7        7.78        6.39      1.82 o 
  -2  -6   7      129.50      121.84      5.61 o 
  -1  -6   7       54.51       52.89      3.36 o 
   0  -6   7       31.98       45.10      2.95 o 
   1  -6   7        2.40        5.03      1.51 o 
   2  -6   7       69.55       77.39      3.32 o 
   3  -6   7       28.78       29.63      2.16 o 
   4  -6   7        0.00       -1.92      1.92 o 
   5  -6   7        6.65        4.93      3.07 o 
   6  -6   7       68.10       59.37      6.36 o 
   7  -6   7       14.54        4.56      3.29 o 
  -7  -5   7        3.30        1.64      2.35 o 
  -6  -5   7       36.60       40.05      6.72 o 
  -5  -5   7        5.37       10.34      2.72 o 
  -4  -5   7       16.55       27.14      6.78 o 
  -3  -5   7       76.10       87.06      4.48 o 
  -2  -5   7      591.61      624.26     33.56 o 
  -1  -5   7        1.59        0.12      1.07 o 
   0  -5   7      770.60      751.80     13.11 o 
   1  -5   7       69.39       64.51      4.23 o 
   2  -5   7       26.85       26.57      1.98 o 
   3  -5   7       59.28       59.98      3.38 o 
   4  -5   7       40.84       40.38      2.80 o 
   5  -5   7       18.85       24.08      5.02 o 
   6  -5   7        8.36       16.21      3.95 o 
   7  -5   7        4.08        5.73      3.88 o 
  -8  -4   7        4.46       -0.58      4.01 o 
  -7  -4   7        2.86        2.44      2.22 o 
  -6  -4   7       37.71       44.17      4.21 o 
  -5  -4   7       29.23       40.15      3.95 o 
  -4  -4   7       80.93       73.62      2.46 o 
  -3  -4   7       30.39       28.20      2.74 o 
  -2  -4   7      143.26      133.88      5.43 o 
  -1  -4   7       13.90       16.65      1.97 o 
   0  -4   7      205.43      206.78      4.40 o 
   1  -4   7       10.64       11.24      1.04 o 
   2  -4   7       53.79       57.41      2.37 o 
   3  -4   7       37.65       36.66      5.50 o 
   4  -4   7        1.93        1.73      1.79 o 
   5  -4   7        0.34        0.29      1.93 o 
   6  -4   7        0.04       -2.68      2.88 o 
   7  -4   7        6.14       14.59      8.80 o 
  -8  -3   7        0.72        2.92      3.55 o 
  -7  -3   7      110.63      112.11      8.05 o 
  -6  -3   7       12.40       16.91      3.17 o 
  -5  -3   7       53.66       52.29      7.44 o 
  -4  -3   7      143.29      135.66      7.90 o 
  -3  -3   7       68.93       67.45      3.50 o 
  -2  -3   7      455.96      467.19     16.51 o 
  -1  -3   7     1172.33     1195.11     22.69 o 
   0  -3   7       73.00       64.58      3.85 o 
   1  -3   7        0.98       -0.60      0.78 o 
   2  -3   7        9.17        9.07      1.10 o 
   3  -3   7        1.59        3.39      3.12 o 
   4  -3   7       37.88       39.33      7.61 o 
   5  -3   7        0.92        1.57      2.19 o 
   6  -3   7        3.10        7.77      4.11 o 
   7  -3   7        0.36       -1.46      3.05 o 
  -8  -2   7        0.03       -0.94      3.42 o 
  -7  -2   7       21.97       26.77      2.96 o 
  -6  -2   7       13.53       14.74      2.12 o 
  -5  -2   7       24.19       26.04      2.02 o 
  -4  -2   7      344.60      368.79     11.98 o 
  -3  -2   7       47.41       48.84      1.75 o 
  -2  -2   7      308.42      328.00      8.40 o 
  -1  -2   7      240.27      226.30     10.08 o 
   0  -2   7       92.00       94.24      8.69 o 
   1  -2   7      101.12      104.67      3.06 o 
   2  -2   7       31.94       29.93      2.84 o 
   3  -2   7       30.63       26.09      2.98 o 
   4  -2   7       21.28       23.27      3.35 o 
   5  -2   7        9.07        5.36      2.74 o 
   6  -2   7       24.48       21.68      3.96 o 
   7  -2   7        0.33        1.69      2.61 o 
  -8  -1   7        0.00        1.86      2.39 o 
  -7  -1   7       13.11       20.65      3.32 o 
  -6  -1   7      133.84      123.23      9.81 o 
  -5  -1   7      558.13      565.31     15.18 o 
  -4  -1   7       13.26       24.84      1.95 o 
  -3  -1   7       79.05       76.82      2.46 o 
  -2  -1   7       93.72       87.85      5.18 o 
  -1  -1   7       29.19       31.74      1.43 o 
   0  -1   7        0.77        1.88      0.80 o 
   1  -1   7      184.65      201.04      5.77 o 
   2  -1   7      401.79      393.57      8.48 o 
   3  -1   7        9.43       12.51      2.45 o 
   4  -1   7       63.12       63.73      4.99 o 
   5  -1   7        2.10        4.69      4.50 o 
   6  -1   7        0.08        0.73      2.21 o 
   7  -1   7        1.82        0.19      2.50 o 
  -8   0   7        3.83        5.63      2.48 o 
  -7   0   7        5.96        5.81      1.93 o 
  -6   0   7       44.57       48.85      5.99 o 
  -5   0   7       35.59       44.41      2.75 o 
  -4   0   7      125.39      123.78      4.31 o 
  -3   0   7       42.85       46.39      1.99 o 
  -2   0   7      323.78      347.83      7.64 o 
  -1   0   7      382.56      401.42      8.67 o 
   0   0   7       51.96       51.25      2.86 o 
   1   0   7        1.98        3.59      1.79 o 
   2   0   7        0.33        0.90      0.70 o 
   3   0   7       23.35       16.80      2.57 o 
   4   0   7       17.60       14.68      2.76 o 
   5   0   7        6.84        5.10      4.04 o 
   6   0   7        0.88        1.09      2.62 o 
  -8   1   7        3.44        0.70      1.76 o 
  -7   1   7        4.43        2.12      2.31 o 
  -6   1   7       33.88       33.56      2.85 o 
  -5   1   7        7.60        7.24      1.94 o 
  -4   1   7       12.89       10.61      1.41 o 
  -3   1   7        8.67        8.99      1.02 o 
  -2   1   7        2.89        5.29      1.17 o 
  -1   1   7        0.04        0.34      1.14 o 
   0   1   7       95.37       86.14      4.13 o 
   1   1   7       13.59       14.11      1.32 o 
   2   1   7      124.64      119.36      9.15 o 
   3   1   7        0.76        6.18      2.31 o 
   4   1   7        4.31        4.80      3.50 o 
   5   1   7        2.87        4.10      2.81 o 
   6   1   7        1.26        0.98      4.77 o 
  -8   2   7       15.54       20.26      6.44 o 
  -7   2   7        9.82       10.36      2.73 o 
  -6   2   7       28.30       35.57      3.75 o 
  -5   2   7       70.22       70.80      3.60 o 
  -4   2   7       14.45       12.46      3.33 o 
  -3   2   7       22.11       24.68      3.68 o 
  -2   2   7      379.26      359.85     36.37 o 
  -1   2   7      125.69      135.49      4.05 o 
   0   2   7        0.28        5.42      4.49 o 
   1   2   7        0.50        2.04      2.42 o 
   2   2   7        0.24        0.30      1.26 o 
   3   2   7       50.54       38.92      8.23 o 
   4   2   7       51.75       55.67     12.03 o 
   5   2   7        1.70        6.99      3.54 o 
   6   2   7        0.00       -0.92      3.07 o 
  -8   3   7        3.29        0.74      3.52 o 
  -7   3   7        1.99        3.16      3.73 o 
  -6   3   7        0.22        2.43      2.13 o 
  -5   3   7       29.78       26.19      4.53 o 
  -4   3   7       20.45       18.20      2.17 o 
  -3   3   7       46.85       40.30      1.87 o 
  -2   3   7      134.54      128.00      3.87 o 
  -1   3   7        7.67       10.62      1.23 o 
   0   3   7       31.87       29.85      2.16 o 
   1   3   7       31.46       32.22      1.99 o 
   2   3   7       37.44       34.98      3.68 o 
   3   3   7        0.00       10.67      4.01 o 
   4   3   7        9.61        3.35      2.60 o 
   5   3   7        0.75        1.68      2.64 o 
  -8   4   7        3.04        2.81      4.77 o 
  -7   4   7        5.96       14.25      5.55 o 
  -6   4   7       50.67       48.14      4.99 o 
  -5   4   7       39.47       45.11      3.86 o 
  -4   4   7      143.32      144.86      8.06 o 
  -3   4   7       88.72       94.62      5.59 o 
  -2   4   7        8.00       12.10      2.57 o 
  -1   4   7       20.50       22.36      2.71 o 
   0   4   7       26.77       25.27      2.18 o 
   1   4   7       19.06       16.51      3.47 o 
   2   4   7        0.13       -0.28      0.90 o 
   3   4   7        0.24       -2.05      3.37 o 
   4   4   7        3.48        5.22      3.13 o 
   5   4   7        0.00       -0.22      2.55 o 
  -7   5   7        2.86        1.22      3.85 o 
  -6   5   7        7.31        5.52      2.48 o 
  -5   5   7        0.11       -0.34      2.08 o 
  -4   5   7        8.94       13.46      6.33 o 
  -3   5   7        1.47        7.20      3.33 o 
  -2   5   7       23.06       29.41      3.73 o 
  -1   5   7       72.72       75.24      3.28 o 
   0   5   7        6.42        4.53      1.46 o 
   1   5   7       18.95       17.16      2.46 o 
   2   5   7        5.31        2.15      2.46 o 
   3   5   7       12.22        7.15      3.01 o 
   4   5   7       36.95       34.97      5.12 o 
  -7   6   7        5.17        2.51      4.67 o 
  -6   6   7        1.80        1.17      3.32 o 
  -5   6   7        0.75        0.33      1.90 o 
  -4   6   7       16.42       21.81      6.55 o 
  -3   6   7       28.36       26.89      6.57 o 
  -2   6   7        8.57        0.41      4.20 o 
  -1   6   7        0.27        1.25      4.70 o 
   0   6   7        1.47        0.80      1.08 o 
   1   6   7        1.90       -0.53      1.10 o 
   2   6   7        3.81        0.93      2.90 o 
   3   6   7       14.03       20.18      4.16 o 
   4   6   7        0.81        1.74      3.25 o 
  -6   7   7        1.37        1.01      2.50 o 
  -5   7   7        4.42        2.72      2.65 o 
  -4   7   7       26.87       27.61      5.78 o 
  -3   7   7        5.18        7.61      4.68 o 
  -2   7   7        1.82        3.93      3.85 o 
  -1   7   7       21.34       22.37      4.14 o 
   0   7   7        5.56        3.93      3.39 o 
   1   7   7        0.30        1.31      2.22 o 
   2   7   7        2.13        5.53      4.89 o 
   3   7   7       14.04        9.94      5.86 o 
  -6   8   7        0.28        0.66      4.49 o 
  -5   8   7        0.32        0.34      2.40 o 
  -4   8   7        4.05        9.91      5.50 o 
  -3   8   7       18.94       18.06      4.36 o 
  -2   8   7       15.56       15.88      3.74 o 
  -1   8   7        1.22        0.53      3.40 o 
   0   8   7       11.71       14.41      4.02 o 
   1   8   7        0.01       -2.48      4.64 o 
   2   8   7        2.51        1.04      4.39 o 
  -5   9   7        3.25        1.22      2.93 o 
  -4   9   7        0.34       -0.89      3.40 o 
  -3   9   7       11.30       15.22      4.61 o 
  -2   9   7       11.75        6.86      3.43 o 
  -1   9   7       32.52       42.18     10.12 o 
   0   9   7        3.14        5.84      6.76 o 
   1   9   7        6.40        5.27      5.93 o 
  -1 -13   8        0.72       -1.27      4.21 o 
   0 -13   8        0.31        3.32      4.74 o 
   1 -13   8        0.81        3.32      4.39 o 
   2 -13   8        2.58       13.16      5.93 o 
   3 -13   8        3.41        7.35      5.45 o 
  -3 -12   8        4.51        6.16      3.56 o 
  -2 -12   8        4.34        2.53      2.75 o 
  -1 -12   8        0.56        3.42      3.40 o 
   0 -12   8        0.00        0.29      2.17 o 
   1 -12   8        8.28        0.44      1.97 o 
   2 -12   8        0.43       -2.34      2.34 o 
   3 -12   8        2.61        7.66      4.94 o 
   4 -12   8        0.62        3.14      4.41 o 
  -4 -11   8        2.22        3.65      3.11 o 
  -3 -11   8        0.60       -1.06      2.51 o 
  -2 -11   8        1.57        1.51      2.09 o 
  -1 -11   8       59.80       70.01      7.23 o 
   0 -11   8        5.33        7.59      2.89 o 
   1 -11   8       27.45       36.04      4.11 o 
   2 -11   8        0.44        6.61      7.73 o 
   3 -11   8       10.56        7.98      2.46 o 
   4 -11   8        0.28        3.00      2.74 o 
   5 -11   8        5.24        7.56      4.72 o 
  -5 -10   8        0.00       -1.86      2.88 o 
  -4 -10   8       14.29       16.16      6.34 o 
  -3 -10   8       20.99       23.81      4.11 o 
  -2 -10   8       30.41       32.08      8.77 o 
  -1 -10   8      157.01      157.08      9.42 o 
   0 -10   8        6.45        6.98      2.36 o 
   1 -10   8       42.88       47.34      5.01 o 
   2 -10   8       10.32       10.69      1.98 o 
   3 -10   8        3.29        4.38      1.89 o 
   4 -10   8        4.74        4.46      2.54 o 
   5 -10   8       10.93       13.62      5.91 o 
  -6  -9   8        0.86       -2.58      3.12 o 
  -5  -9   8       11.30        9.81      3.46 o 
  -4  -9   8        6.00        4.09      2.86 o 
  -3  -9   8       20.12       26.15      7.99 o 
  -2  -9   8        0.43        0.82      3.99 o 
  -1  -9   8      131.12      124.64      7.68 o 
   0  -9   8        0.19       -0.34      1.64 o 
   1  -9   8      173.43      163.62      9.04 o 
   2  -9   8       94.76       96.77      4.76 o 
   3  -9   8       89.25       71.10      4.84 o 
   4  -9   8        0.80        1.80      3.04 o 
   5  -9   8        4.22       16.93     10.31 o 
   6  -9   8        2.97       -4.97      5.45 o 
  -6  -8   8       20.08       18.93      4.01 o 
  -5  -8   8       12.91       12.66      3.50 o 
  -4  -8   8       99.45       79.25      6.21 o 
  -3  -8   8        7.71       11.58      2.90 o 
  -2  -8   8       27.60       31.60      3.53 o 
  -1  -8   8      113.50      104.20      6.11 o 
   0  -8   8      116.60      117.81      7.76 o 
   1  -8   8        2.21        1.61      1.55 o 
   2  -8   8      246.15      252.17      8.33 o 
   3  -8   8       24.61       32.07      3.14 o 
   4  -8   8        0.77        1.18      1.46 o 
   5  -8   8       36.23       41.07      5.45 o 
   6  -8   8        2.26        2.01      3.52 o 
  -7  -7   8        0.88        3.27      4.51 o 
  -6  -7   8        3.15        1.90      3.22 o 
  -5  -7   8       23.29       15.64      3.42 o 
  -4  -7   8        9.31        6.23      2.47 o 
  -3  -7   8       34.11       32.63      5.96 o 
  -2  -7   8      145.37      120.67      9.28 o 
  -1  -7   8      124.17      116.79      6.08 o 
   0  -7   8       81.08       76.83      2.75 o 
   1  -7   8        0.02        0.30      1.05 o 
   2  -7   8       92.91       85.08      3.94 o 
   3  -7   8       99.31       96.11      4.55 o 
   4  -7   8       14.81       18.97      2.25 o 
   5  -7   8        0.45       -1.51      2.31 o 
   6  -7   8        0.32       -1.64      2.70 o 
  -7  -6   8        1.59        1.70      3.55 o 
  -6  -6   8        9.77       11.27      3.02 o 
  -5  -6   8       14.24       19.42      3.58 o 
  -4  -6   8      169.85      164.36      8.45 o 
  -3  -6   8       50.76       56.33      4.60 o 
  -2  -6   8        0.00       -1.69      1.69 o 
  -1  -6   8       34.42       27.41      2.84 o 
   0  -6   8       52.58       49.76      3.89 o 
   1  -6   8       51.43       51.80      3.67 o 
   2  -6   8      109.48      102.79      4.09 o 
   3  -6   8       19.28       19.81      2.14 o 
   4  -6   8       16.95       20.92      3.53 o 
   5  -6   8        1.36        1.46      2.31 o 
   6  -6   8       42.84       47.90      6.83 o 
  -7  -5   8        0.96        0.87      2.60 o 
  -6  -5   8        9.29       11.81      3.31 o 
  -5  -5   8        0.41       -0.81      1.77 o 
  -4  -5   8       43.85       39.03      3.38 o 
  -3  -5   8       50.13       50.17      3.79 o 
  -2  -5   8       91.87       89.77      4.69 o 
  -1  -5   8        0.31       -0.87      2.03 o 
   0  -5   8       23.23       24.85      1.39 o 
   1  -5   8       61.52       63.19      2.43 o 
   2  -5   8       31.94       31.42      3.03 o 
   3  -5   8       10.24        9.27      1.38 o 
   4  -5   8       48.67       50.58      4.44 o 
   5  -5   8        0.81        5.28      2.79 o 
   6  -5   8        9.98        6.95      3.61 o 
   7  -5   8        5.68        4.65      3.31 o 
  -8  -4   8        1.49       -3.52      4.72 o 
  -7  -4   8        0.02       -1.49      2.35 o 
  -6  -4   8        4.32        6.90      2.76 o 
  -5  -4   8       36.20       30.92      5.06 o 
  -4  -4   8      192.63      186.76      8.67 o 
  -3  -4   8      183.74      192.03     16.44 o 
  -2  -4   8       66.62       67.83      3.62 o 
  -1  -4   8       55.16       58.33      6.14 o 
   0  -4   8       43.30       41.53      1.58 o 
   1  -4   8      108.86      123.17      4.69 o 
   2  -4   8       79.50       79.24      3.08 o 
   3  -4   8      292.64      298.89     15.48 o 
   4  -4   8        0.88        3.78      1.97 o 
   5  -4   8        2.32        1.26      2.04 o 
   6  -4   8        0.07       -0.94      2.60 o 
   7  -4   8        2.97        4.75      4.01 o 
  -8  -3   8       12.59        9.08      5.73 o 
  -7  -3   8        2.82        0.78      2.24 o 
  -6  -3   8        2.25        2.39      2.33 o 
  -5  -3   8       20.22       18.62      3.04 o 
  -4  -3   8        0.20       -0.23      2.05 o 
  -3  -3   8       57.48       64.62      2.50 o 
  -2  -3   8       20.23       27.76      1.50 o 
  -1  -3   8      877.21      865.92     15.18 o 
   0  -3   8      335.96      368.06     21.50 o 
   1  -3   8      629.08      679.89     15.14 o 
   2  -3   8        0.00       -0.75      0.75 o 
   3  -3   8        7.32        7.85      2.80 o 
   4  -3   8        9.98       14.05      2.72 o 
   5  -3   8       13.98       22.71      3.99 o 
   6  -3   8        3.27        1.91      2.86 o 
   7  -3   8        3.80        0.72      3.11 o 
  -8  -2   8        0.34        6.06      3.73 o 
  -7  -2   8        9.21       18.20      7.56 o 
  -6  -2   8       30.48       28.31      2.76 o 
  -5  -2   8       16.11       17.64      1.84 o 
  -4  -2   8        3.24        4.24      1.06 o 
  -3  -2   8       70.07       74.73      2.55 o 
  -2  -2   8       52.59       46.19      1.70 o 
  -1  -2   8       78.56       88.32      2.49 o 
   0  -2   8       14.10       16.20      1.29 o 
   1  -2   8       24.59       29.34      1.71 o 
   2  -2   8        2.29       -0.68      0.90 o 
   3  -2   8        1.02        3.75      2.60 o 
   4  -2   8        0.12       -2.09      2.09 o 
   5  -2   8        0.56        2.76      2.61 o 
   6  -2   8        1.25        2.57      2.37 o 
  -8  -1   8       14.42       19.70      4.56 o 
  -7  -1   8       29.46       35.32      4.48 o 
  -6  -1   8      106.97      112.82      5.41 o 
  -5  -1   8      394.04      407.89     21.29 o 
  -4  -1   8      254.59      254.29      7.19 o 
  -3  -1   8      277.58      275.92      6.87 o 
  -2  -1   8        4.70        3.67      0.83 o 
  -1  -1   8        1.96        1.57      1.49 o 
   0  -1   8      267.91      277.39      6.69 o 
   1  -1   8       93.88       98.20      7.26 o 
   2  -1   8        1.96        4.34      0.98 o 
   3  -1   8        0.01       -0.99      1.80 o 
   4  -1   8        1.53        0.64      1.56 o 
   5  -1   8        0.10        3.44      2.78 o 
   6  -1   8        1.37       -1.55      2.51 o 
  -8   0   8        0.03        0.80      2.46 o 
  -7   0   8        0.93        5.23      4.04 o 
  -6   0   8        0.39       -0.79      1.35 o 
  -5   0   8        0.39        3.24      1.56 o 
  -4   0   8      186.98      185.45      5.72 o 
  -3   0   8      231.94      220.38      5.90 o 
  -2   0   8       76.32       80.93      4.71 o 
  -1   0   8       42.46       42.63      2.05 o 
   0   0   8        4.30        6.98      1.19 o 
   1   0   8        0.00        0.71      1.44 o 
   2   0   8      152.84      152.88      6.55 o 
   3   0   8       75.04       73.61      8.05 o 
   4   0   8        0.67        2.43      2.43 o 
   5   0   8        4.13       10.62      7.32 o 
   6   0   8        8.48        7.46      3.33 o 
  -8   1   8        2.22        3.64      2.74 o 
  -7   1   8       19.67       23.04      3.13 o 
  -6   1   8       15.86       16.34      3.32 o 
  -5   1   8        3.85        6.87      2.86 o 
  -4   1   8       90.47       91.01      3.68 o 
  -3   1   8      330.47      337.08      8.33 o 
  -2   1   8      155.39      161.57      5.95 o 
  -1   1   8      392.34      405.62     11.53 o 
   0   1   8       76.91       79.15      3.23 o 
   1   1   8       29.03       25.28      2.31 o 
   2   1   8       24.94       19.72      3.02 o 
   3   1   8      461.82      485.14     22.53 o 
   4   1   8        7.17        2.56      5.03 o 
   5   1   8       23.73       15.27     12.06 o 
   6   1   8        0.59        1.90      2.88 o 
  -8   2   8       11.74        6.36      4.92 o 
  -7   2   8        3.61        5.60      3.42 o 
  -6   2   8       56.02       57.29      3.53 o 
  -5   2   8        2.28        0.83      1.33 o 
  -4   2   8       78.67       69.85      4.37 o 
  -3   2   8      110.65      104.36      5.63 o 
  -2   2   8       20.47       23.02      2.48 o 
  -1   2   8       92.96       97.30      3.69 o 
   0   2   8        3.72        5.20      2.05 o 
   1   2   8       14.00       15.63      1.68 o 
   2   2   8        0.00        0.08      1.20 o 
   3   2   8        0.25        2.50      1.97 o 
   4   2   8        5.06       10.02      5.30 o 
   5   2   8       15.83       25.74      5.30 o 
  -8   3   8        9.63       13.67      5.88 o 
  -7   3   8        8.93       16.63      3.89 o 
  -6   3   8       40.12       44.28      4.66 o 
  -5   3   8        8.89       16.91      4.11 o 
  -4   3   8        1.28        4.24      2.56 o 
  -3   3   8       19.78       15.10      2.75 o 
  -2   3   8       79.07       85.23      5.09 o 
  -1   3   8        4.30        5.92      1.36 o 
   0   3   8       48.10       47.83      4.56 o 
   1   3   8        0.48        0.54      1.06 o 
   2   3   8       12.90       19.86      3.24 o 
   3   3   8       10.98       10.32      3.89 o 
   4   3   8       30.68       30.11      7.67 o 
   5   3   8        0.31        2.54      2.92 o 
  -8   4   8        0.70        4.23      5.05 o 
  -7   4   8        8.84       12.17      5.78 o 
  -6   4   8       51.98       51.26      5.97 o 
  -5   4   8        9.07       16.09      3.32 o 
  -4   4   8      141.93      142.07      8.01 o 
  -3   4   8       21.94       21.20      5.26 o 
  -2   4   8       11.98       18.36      3.11 o 
  -1   4   8        1.84        3.10      1.51 o 
   0   4   8        2.26        1.52      1.12 o 
   1   4   8        3.81        5.31      1.92 o 
   2   4   8        0.17        0.15      1.58 o 
   3   4   8        2.40       10.48     10.89 o 
   4   4   8       28.77       22.00      4.86 o 
  -7   5   8        0.59       -1.95      4.31 o 
  -6   5   8        0.35        4.31      2.44 o 
  -5   5   8       46.03       50.60      5.67 o 
  -4   5   8       63.04       49.41      5.03 o 
  -3   5   8       21.50       32.58      7.68 o 
  -2   5   8        0.25        0.49      1.99 o 
  -1   5   8       47.51       48.89      4.47 o 
   0   5   8        6.73       10.82      2.92 o 
   1   5   8        3.96        6.65      3.98 o 
   2   5   8       10.19       10.76      2.76 o 
   3   5   8        0.34        1.29      3.17 o 
   4   5   8        4.59        1.03      5.19 o 
  -7   6   8        0.46        1.75      4.44 o 
  -6   6   8        0.01        2.71      4.61 o 
  -5   6   8        6.55        3.65      4.36 o 
  -4   6   8       25.39       22.19      5.93 o 
  -3   6   8      141.61      133.95      8.84 o 
  -2   6   8        4.42        8.44      3.16 o 
  -1   6   8        1.39        2.29      2.40 o 
   0   6   8        5.84        6.80      2.76 o 
   1   6   8        1.67       -0.44      1.37 o 
   2   6   8        0.45        4.89      4.06 o 
   3   6   8        1.54        0.95      2.64 o 
  -6   7   8        0.49        2.31      4.21 o 
  -5   7   8        2.24       -1.42      3.60 o 
  -4   7   8        3.25        2.53      2.57 o 
  -3   7   8       47.00       49.49      6.23 o 
  -2   7   8        8.31       10.56      3.26 o 
  -1   7   8       11.33        8.26      3.43 o 
   0   7   8       11.89        6.30      4.26 o 
   1   7   8        6.53        4.92      4.97 o 
   2   7   8        2.15        0.30      3.19 o 
  -5   8   8        0.36        0.76      4.46 o 
  -4   8   8        1.13       -3.42      4.69 o 
  -3   8   8       21.31       27.89      5.50 o 
  -2   8   8       10.40       11.88      9.97 o 
  -1   8   8        0.05       -2.10      4.45 o 
   0   8   8        0.33        4.05      3.27 o 
   1   8   8        0.46       -4.59      4.59 o 
  -3   9   8        0.61        1.08      3.15 o 
  -2   9   8        0.38       -1.86      3.35 o 
  -1   9   8        0.76        2.39      4.01 o 
  -1 -13   9        2.59        0.02      2.09 o 
   0 -13   9       12.10        5.50      5.25 o 
   1 -13   9        5.36        3.50      3.73 o 
   2 -13   9        0.00        0.00      3.30 o 
  -3 -12   9        0.62        2.37      2.98 o 
  -2 -12   9        2.46        2.89      2.89 o 
  -1 -12   9        8.58        6.60      2.96 o 
   0 -12   9        0.74        4.92      5.24 o 
   1 -12   9        0.44        2.49      2.77 o 
   2 -12   9        0.85        7.00      3.08 o 
   3 -12   9        0.88        0.68      3.68 o 
   4 -12   9        1.14        0.76      3.88 o 
  -4 -11   9        5.78        3.09      3.17 o 
  -3 -11   9       11.76       11.04      3.61 o 
  -2 -11   9        1.97        5.20      4.08 o 
  -1 -11   9       10.66       14.18      3.76 o 
   0 -11   9        2.21       -0.15      2.42 o 
   1 -11   9       20.84       16.29      3.75 o 
   2 -11   9        1.51        3.80      2.75 o 
   3 -11   9        0.18        1.58      2.46 o 
   4 -11   9        0.39        9.93      7.85 o 
  -5 -10   9        0.51        3.46      3.25 o 
  -4 -10   9        0.02       -1.94      2.67 o 
  -3 -10   9        0.63        2.62      3.11 o 
  -2 -10   9       15.62       17.46      3.71 o 
  -1 -10   9       25.14       21.77      3.77 o 
   0 -10   9        0.67       -1.73      2.11 o 
   1 -10   9        1.68        2.45      2.42 o 
   2 -10   9       14.16       15.37      2.86 o 
   3 -10   9        2.20        5.61      2.54 o 
   4 -10   9        1.72        0.60      1.92 o 
   5 -10   9        1.45        2.79      3.12 o 
  -6  -9   9        2.73        5.36      3.84 o 
  -5  -9   9        1.04       -1.24      3.09 o 
  -4  -9   9        3.10       -0.93      2.22 o 
  -3  -9   9       25.44       26.98      4.45 o 
  -2  -9   9       14.82       16.28      3.27 o 
  -1  -9   9       49.78       42.16      4.69 o 
   0  -9   9      241.87      262.54     13.10 o 
   1  -9   9       40.10       53.76      5.11 o 
   2  -9   9       49.76       52.38      5.93 o 
   3  -9   9        2.74        7.16      4.78 o 
   4  -9   9       24.29       29.40      3.40 o 
   5  -9   9        0.20        2.24      2.81 o 
  -6  -8   9        0.36       -2.38      2.58 o 
  -5  -8   9        0.00        2.89      2.84 o 
  -4  -8   9       28.12       26.14      3.92 o 
  -3  -8   9       37.71       35.79      4.31 o 
  -2  -8   9       64.57       72.17      5.13 o 
  -1  -8   9       88.16       91.30      6.73 o 
   0  -8   9       79.71       85.99      6.63 o 
   1  -8   9        2.05       -0.45      0.94 o 
   2  -8   9       43.88       46.48      3.30 o 
   3  -8   9       37.00       34.40      3.05 o 
   4  -8   9        8.97       10.63      2.93 o 
   5  -8   9        6.19        3.84      4.02 o 
   6  -8   9        1.58        5.87      3.77 o 
  -7  -7   9        1.58        2.41      4.56 o 
  -6  -7   9        0.38        0.52      2.64 o 
  -5  -7   9        9.91        2.29      2.07 o 
  -4  -7   9       75.65       72.19      7.28 o 
  -3  -7   9        0.38       -0.47      1.50 o 
  -2  -7   9        4.78       12.64      2.40 o 
  -1  -7   9      152.32      134.41     12.22 o 
   0  -7   9       61.44       66.06      5.10 o 
   1  -7   9       34.98       35.11      2.07 o 
   2  -7   9       66.75       62.91      3.20 o 
   3  -7   9       19.25       22.93      3.22 o 
   4  -7   9       81.40       74.76      6.30 o 
   5  -7   9        3.85        3.12      3.83 o 
   6  -7   9        1.16        1.55      2.64 o 
  -7  -6   9        2.16        2.28      2.95 o 
  -6  -6   9       18.82       23.37      3.93 o 
  -5  -6   9       57.96       42.55      4.94 o 
  -4  -6   9      139.40      196.72     45.03 o 
  -3  -6   9      416.38      427.05     17.87 o 
  -2  -6   9        0.00        1.98      2.10 o 
  -1  -6   9       21.10       21.27      2.80 o 
   0  -6   9       40.88       41.56      1.77 o 
   1  -6   9      270.89      271.48      7.55 o 
   2  -6   9        0.28       -0.71      1.07 o 
   3  -6   9      170.68      174.98      6.65 o 
   4  -6   9        5.68       13.79      3.17 o 
   5  -6   9        0.42        2.79      2.69 o 
   6  -6   9        0.89       -1.55      2.94 o 
  -7  -5   9        1.63        0.19      2.51 o 
  -6  -5   9       26.42       32.62      4.28 o 
  -5  -5   9       37.36       36.92      4.38 o 
  -4  -5   9       16.02       15.56      6.34 o 
  -3  -5   9       29.99       38.64      4.10 o 
  -2  -5   9        4.44        4.49      1.66 o 
  -1  -5   9      149.59      160.67      6.96 o 
   0  -5   9       32.71       28.77      1.55 o 
   1  -5   9        1.83        3.03      1.30 o 
   2  -5   9       32.87       32.20      3.75 o 
   3  -5   9       61.49       58.59      5.49 o 
   4  -5   9       52.49       46.63      5.08 o 
   5  -5   9        1.36        2.81      2.90 o 
   6  -5   9        2.53        4.45      3.06 o 
  -8  -4   9        0.56        3.96      4.84 o 
  -7  -4   9        7.22        8.00      3.41 o 
  -6  -4   9        2.22        2.25      2.43 o 
  -5  -4   9       37.13       39.46      4.22 o 
  -4  -4   9        0.33       -1.05      1.77 o 
  -3  -4   9      227.14      238.86      9.79 o 
  -2  -4   9      168.32      188.63      7.76 o 
  -1  -4   9      165.66      155.92     10.42 o 
   0  -4   9        1.86        1.75      0.90 o 
   1  -4   9       71.47       77.36      2.89 o 
   2  -4   9       18.31       20.65      1.78 o 
   3  -4   9        3.20        2.75      1.40 o 
   4  -4   9        0.86        2.91      2.40 o 
   5  -4   9        0.00        0.76      2.24 o 
   6  -4   9        2.80        3.01      2.85 o 
  -8  -3   9       10.67        9.22      3.95 o 
  -7  -3   9       30.41       39.49      5.38 o 
  -6  -3   9        2.75       -0.07      3.11 o 
  -5  -3   9      234.48      222.74     13.81 o 
  -4  -3   9       46.79       53.12      4.51 o 
  -3  -3   9        3.47        2.29      1.47 o 
  -2  -3   9       64.08       69.45      7.80 o 
  -1  -3   9      261.04      269.21      6.00 o 
   0  -3   9       10.88       14.05      2.58 o 
   1  -3   9      166.49      170.80      5.32 o 
   2  -3   9       85.07       90.69      3.35 o 
   3  -3   9        4.60        7.27      5.44 o 
   4  -3   9       13.59       12.11      2.78 o 
   5  -3   9       19.64       19.24      4.20 o 
   6  -3   9        0.28        2.64      3.31 o 
  -8  -2   9        1.06        3.37      3.23 o 
  -7  -2   9        3.01        5.31      2.97 o 
  -6  -2   9      137.43      122.29      5.17 o 
  -5  -2   9       66.66       59.73      3.21 o 
  -4  -2   9        0.72        0.60      0.86 o 
  -3  -2   9       29.00       27.18      1.65 o 
  -2  -2   9       51.11       50.51      3.70 o 
  -1  -2   9       81.33       83.54      2.88 o 
   0  -2   9       88.36       89.28      3.29 o 
   1  -2   9        0.47        0.26      0.84 o 
   2  -2   9       64.40       59.93      5.21 o 
   3  -2   9        0.55        1.43      1.60 o 
   4  -2   9       30.73       39.74      4.15 o 
   5  -2   9        0.63       -0.38      2.35 o 
   6  -2   9        0.08       -2.97      2.97 o 
  -8  -1   9        1.64        0.81      2.63 o 
  -7  -1   9        4.55        6.07      2.22 o 
  -6  -1   9       58.19       64.39      3.91 o 
  -5  -1   9        0.19        0.66      1.12 o 
  -4  -1   9      111.83      119.34      4.24 o 
  -3  -1   9       22.00       25.29      1.66 o 
  -2  -1   9      135.94      131.83      4.90 o 
  -1  -1   9      109.99      120.21      6.24 o 
   0  -1   9      113.56      109.69      3.83 o 
   1  -1   9       29.84       29.76      1.88 o 
   2  -1   9        0.03       -0.17      0.72 o 
   3  -1   9        0.19       -1.85      2.74 o 
   4  -1   9        3.35        2.35      2.51 o 
   5  -1   9        0.17       -0.80      2.31 o 
   6  -1   9        0.06        2.70      2.68 o 
  -8   0   9        0.53       12.68      5.96 o 
  -7   0   9        0.01       -0.49      2.08 o 
  -6   0   9        0.81        0.70      1.33 o 
  -5   0   9      225.79      196.85      6.67 o 
  -4   0   9      135.17      125.98      6.98 o 
  -3   0   9        4.76        6.60      1.31 o 
  -2   0   9        0.67        0.10      0.84 o 
  -1   0   9        6.20        7.88      2.24 o 
   0   0   9        3.35        0.56      1.02 o 
   1   0   9        4.11        7.96      1.33 o 
   2   0   9        3.93        1.80      2.39 o 
   3   0   9        1.15        2.69      2.47 o 
   4   0   9        0.00        3.19      2.62 o 
   5   0   9        0.16        2.19      4.06 o 
   6   0   9        0.04       -0.40      2.84 o 
  -8   1   9        4.97        1.77      4.18 o 
  -7   1   9        8.08       10.48      2.39 o 
  -6   1   9       81.11       85.57      4.75 o 
  -5   1   9       10.33        8.60      1.62 o 
  -4   1   9      241.94      258.49      8.17 o 
  -3   1   9       20.21       24.98      2.28 o 
  -2   1   9       13.61       15.35      1.99 o 
  -1   1   9       45.54       43.75      3.61 o 
   0   1   9      102.98      101.43      4.24 o 
   1   1   9        2.98        5.96      2.27 o 
   2   1   9       23.11       19.06      4.22 o 
   3   1   9       21.17       30.23      4.09 o 
   4   1   9       11.84       15.56      7.51 o 
   5   1   9        0.06        7.02      3.47 o 
  -8   2   9        2.60       -0.94      3.32 o 
  -7   2   9        0.97        3.48      2.68 o 
  -6   2   9        3.21        2.44      2.30 o 
  -5   2   9       13.84       14.12      2.36 o 
  -4   2   9       14.86       18.90      1.77 o 
  -3   2   9       71.28       62.12      2.86 o 
  -2   2   9       10.03       11.88      1.43 o 
  -1   2   9       12.82       15.79      1.63 o 
   0   2   9        9.00        9.49      2.66 o 
   1   2   9       40.46       41.05      2.67 o 
   2   2   9        7.51        6.48      2.54 o 
   3   2   9       81.32       83.31     14.31 o 
   4   2   9       12.04       18.44      5.96 o 
   5   2   9        0.30       -2.08      2.98 o 
  -7   3   9       18.44       36.26      7.61 o 
  -6   3   9       10.00       12.61      4.17 o 
  -5   3   9       23.82       22.40      3.44 o 
  -4   3   9        0.02       -1.18      1.81 o 
  -3   3   9        7.04        4.22      3.64 o 
  -2   3   9       14.99       14.64      3.19 o 
  -1   3   9      205.29      202.74      6.80 o 
   0   3   9      144.19      129.42      6.19 o 
   1   3   9       16.10       13.68      1.76 o 
   2   3   9        5.87        3.65      2.27 o 
   3   3   9        0.12       -1.82      2.42 o 
   4   3   9       22.28       21.33      4.83 o 
  -7   4   9        4.30        5.29      3.06 o 
  -6   4   9        1.55        0.04      2.54 o 
  -5   4   9        2.93        5.27      2.76 o 
  -4   4   9       17.65       21.54      4.67 o 
  -3   4   9        8.53       11.00      2.96 o 
  -2   4   9       33.15       39.56      4.48 o 
  -1   4   9       11.95       13.63      2.76 o 
   0   4   9        1.06        1.77      1.33 o 
   1   4   9        5.12        1.82      3.33 o 
   2   4   9        2.12        4.30      2.64 o 
   3   4   9        5.83       -1.75      3.23 o 
   4   4   9        0.14        0.83      2.59 o 
  -7   5   9        8.39        0.70      3.68 o 
  -6   5   9       15.17       27.15      6.07 o 
  -5   5   9       32.55       33.19      7.33 o 
  -4   5   9       46.60       47.63      4.77 o 
  -3   5   9        9.30       12.22      3.42 o 
  -2   5   9       36.75       41.59      5.08 o 
  -1   5   9       13.67       18.29      5.24 o 
   0   5   9        4.27        6.61      1.79 o 
   1   5   9        0.14        1.51      1.38 o 
   2   5   9        0.03        5.86      5.35 o 
   3   5   9        0.01       -2.66      2.66 o 
  -6   6   9        1.01        6.29      5.43 o 
  -5   6   9       25.71       24.85      7.45 o 
  -4   6   9        0.06        4.84      4.61 o 
  -3   6   9       70.19       61.98      6.64 o 
  -2   6   9       35.68       43.25     10.23 o 
  -1   6   9        2.61        2.27      2.56 o 
   0   6   9        5.06        6.81      4.08 o 
   1   6   9        0.96       -2.26      4.08 o 
   2   6   9        1.90        1.39      4.26 o 
  -5   7   9        0.61       -1.45      3.78 o 
  -4   7   9        3.67        3.18      2.70 o 
  -3   7   9       22.29       25.40      4.72 o 
  -2   7   9        2.21        1.34      2.88 o 
  -1   7   9        1.10       -0.94      2.50 o 
   0   7   9        3.96        1.01      3.21 o 
   1   7   9        0.67        0.23      3.80 o 
  -4   8   9        3.94        1.17      3.28 o 
  -3   8   9       19.66       11.67      4.91 o 
  -2   8   9       37.91       26.27      5.76 o 
  -1   8   9        5.95        4.61      4.98 o 
   0   8   9        9.17       14.23      7.68 o 
  -1 -13  10        5.28        2.82      3.17 o 
   0 -13  10        0.00        1.40      3.06 o 
   1 -13  10       16.13        3.75      4.11 o 
  -3 -12  10        1.35        1.48      2.92 o 
  -2 -12  10        0.67       -0.38      2.85 o 
  -1 -12  10        0.74       -0.14      2.37 o 
   0 -12  10        0.30        4.66      3.17 o 
   1 -12  10        0.68       -1.54      3.33 o 
   2 -12  10        2.62       10.72      3.73 o 
   3 -12  10        1.55        8.27      5.00 o 
  -4 -11  10        4.70        1.82      3.05 o 
  -3 -11  10        0.55       -1.44      3.23 o 
  -2 -11  10       11.99       14.36      3.42 o 
  -1 -11  10        1.07        2.74      2.62 o 
   0 -11  10        0.80        0.26      2.88 o 
   1 -11  10        0.32        3.62      2.99 o 
   2 -11  10       13.13        8.06      3.45 o 
   3 -11  10        0.34        7.17      6.74 o 
   4 -11  10        7.72        1.77      3.98 o 
  -5 -10  10        1.77       17.62      5.31 o 
  -4 -10  10        0.93        3.83      3.23 o 
  -3 -10  10        4.86        3.29      3.13 o 
  -2 -10  10        9.13       13.49      6.25 o 
  -1 -10  10       22.04       19.27      7.13 o 
   0 -10  10        5.57       14.73      3.40 o 
   1 -10  10        0.12       -1.23      2.65 o 
   2 -10  10       16.00       15.15      3.80 o 
   3 -10  10        3.26        1.98      1.86 o 
   4 -10  10        0.03        1.00      2.38 o 
   5 -10  10        1.10        7.33      5.40 o 
  -5  -9  10        0.77        0.90      2.64 o 
  -4  -9  10        1.28        0.34      2.08 o 
  -3  -9  10       36.86       33.48      4.82 o 
  -2  -9  10        1.08       12.90      5.38 o 
  -1  -9  10       18.62       18.33      3.55 o 
   0  -9  10       29.68       32.02      4.06 o 
   1  -9  10       20.16       29.15      4.35 o 
   2  -9  10        1.75        1.41      1.31 o 
   3  -9  10        2.10        3.57      2.57 o 
   4  -9  10        0.73        3.23      4.59 o 
   5  -9  10        7.88        4.67      3.32 o 
  -6  -8  10        0.24       -1.00      2.99 o 
  -5  -8  10        0.45        1.45      2.23 o 
  -4  -8  10        0.10        2.26      2.39 o 
  -3  -8  10       12.94       14.20      4.68 o 
  -2  -8  10       17.34       22.30      3.53 o 
  -1  -8  10      128.89      124.81      7.72 o 
   0  -8  10      164.39      170.21      9.33 o 
   1  -8  10        8.15       17.85      4.83 o 
   2  -8  10       19.15       18.72      4.21 o 
   3  -8  10        4.12        4.05      1.84 o 
   4  -8  10        2.65        1.09      2.09 o 
   5  -8  10        1.76        0.36      2.50 o 
  -6  -7  10        2.22        1.09      2.63 o 
  -5  -7  10        0.13       -2.34      2.34 o 
  -4  -7  10        0.55        1.81      6.92 o 
  -3  -7  10        0.12        0.09      1.83 o 
  -2  -7  10       23.49       22.30      3.31 o 
  -1  -7  10       17.36       16.05      3.41 o 
   0  -7  10      153.60      155.15     11.70 o 
   1  -7  10      132.89      125.29      8.41 o 
   2  -7  10       20.31       19.19      2.09 o 
   3  -7  10        0.96        4.02      1.57 o 
   4  -7  10        0.45        1.36      2.41 o 
   5  -7  10        2.07        4.09      3.12 o 
   6  -7  10        9.81        5.45      3.87 o 
  -7  -6  10        0.84       -1.39      3.93 o 
  -6  -6  10        0.14        1.34      2.64 o 
  -5  -6  10        2.73        2.06      3.58 o 
  -4  -6  10       73.59       66.82      5.86 o 
  -3  -6  10      211.50      206.48     11.78 o 
  -2  -6  10       10.20       10.80      2.63 o 
  -1  -6  10        0.51        3.30      1.98 o 
   0  -6  10        5.74        7.93      2.73 o 
   1  -6  10        6.35        8.45      1.85 o 
   2  -6  10        0.09        2.17      1.23 o 
   3  -6  10       37.69       36.99      2.94 o 
   4  -6  10       35.71       34.81      8.58 o 
   5  -6  10        2.13        5.75      5.32 o 
   6  -6  10        2.79        0.91      2.99 o 
  -7  -5  10       16.36       26.30      7.89 o 
  -6  -5  10        1.91       -0.57      2.34 o 
  -5  -5  10       50.05       54.17      5.42 o 
  -4  -5  10       61.48       70.91      5.88 o 
  -3  -5  10      156.65      152.63      8.19 o 
  -2  -5  10        6.06        7.71      2.36 o 
  -1  -5  10       54.12       72.62      5.34 o 
   0  -5  10       68.25       72.46      2.94 o 
   1  -5  10       14.84       15.59      3.72 o 
   2  -5  10        2.34        0.37      1.86 o 
   3  -5  10       58.06       54.67      4.23 o 
   4  -5  10        0.37       -1.50      1.98 o 
   5  -5  10       30.74       34.97      5.00 o 
   6  -5  10        0.35        3.59      4.02 o 
  -7  -4  10        0.05        1.23      2.69 o 
  -6  -4  10        0.97        0.44      1.92 o 
  -5  -4  10       35.04       40.70      4.46 o 
  -4  -4  10        6.04       13.34      4.73 o 
  -3  -4  10      452.47      426.42     16.98 o 
  -2  -4  10       73.27       67.61      4.18 o 
  -1  -4  10       18.53       18.81      1.99 o 
   0  -4  10        6.73        2.91      1.68 o 
   1  -4  10        1.79        7.73      1.71 o 
   2  -4  10        1.87       -0.68      1.05 o 
   3  -4  10        9.67       14.91      3.00 o 
   4  -4  10       11.16       18.49      3.68 o 
   5  -4  10        0.59       -2.50      2.50 o 
   6  -4  10        0.14       -0.54      3.18 o 
  -8  -3  10        0.71       -1.77      3.07 o 
  -7  -3  10        2.39        1.61      2.60 o 
  -6  -3  10       63.49       75.52      6.71 o 
  -5  -3  10       80.56       82.02     18.33 o 
  -4  -3  10      164.25      166.08      8.85 o 
  -3  -3  10       10.16       13.92      3.03 o 
  -2  -3  10       61.13       59.01      7.27 o 
  -1  -3  10       79.68       77.73      4.73 o 
   0  -3  10      170.73      164.48      5.17 o 
   1  -3  10       17.33       21.29      2.67 o 
   2  -3  10        2.88        1.22      1.68 o 
   3  -3  10        0.89       -1.34      1.86 o 
   4  -3  10        2.02        0.45      2.07 o 
   5  -3  10        5.27        5.03      2.85 o 
   6  -3  10        1.70        1.44      2.85 o 
  -8  -2  10        0.97       -0.05      2.94 o 
  -7  -2  10        5.00        5.37      3.08 o 
  -6  -2  10       45.73       40.70      4.72 o 
  -5  -2  10       20.99       23.62      3.60 o 
  -4  -2  10      120.35      122.16      4.42 o 
  -3  -2  10       49.84       47.12      2.41 o 
  -2  -2  10      139.67      142.68      7.56 o 
  -1  -2  10       92.84       91.29      6.18 o 
   0  -2  10      197.71      197.39      6.02 o 
   1  -2  10       33.61       29.01      2.43 o 
   2  -2  10       91.79       85.13      5.63 o 
   3  -2  10        0.09        3.03      2.23 o 
   4  -2  10        1.32        4.56      3.70 o 
   5  -2  10        0.93        2.31      2.91 o 
   6  -2  10        2.19        1.12      4.31 o 
  -8  -1  10        0.58        1.98      4.23 o 
  -7  -1  10        2.59        5.80      3.07 o 
  -6  -1  10       56.10       53.55      3.74 o 
  -5  -1  10       18.43       16.74      2.04 o 
  -4  -1  10      427.86      416.83     11.76 o 
  -3  -1  10        0.63        1.27      1.46 o 
  -2  -1  10       63.53       68.79      3.30 o 
  -1  -1  10       25.31       29.60      3.68 o 
   0  -1  10        3.17        2.61      1.22 o 
   1  -1  10        0.01        0.65      2.64 o 
   2  -1  10       58.75       68.15      5.38 o 
   3  -1  10       54.62       58.46      5.76 o 
   4  -1  10        0.12        5.42      3.01 o 
   5  -1  10        0.32       -0.87      2.49 o 
  -8   0  10        0.00       -2.18      4.54 o 
  -7   0  10       21.44       20.19      3.86 o 
  -6   0  10        3.07        1.96      1.58 o 
  -5   0  10      228.06      204.62      7.47 o 
  -4   0  10       13.52       12.06      1.69 o 
  -3   0  10      147.15      134.65      4.95 o 
  -2   0  10       39.04       49.00      2.81 o 
  -1   0  10       48.95       52.81      2.85 o 
   0   0  10        2.79        1.55      1.14 o 
   1   0  10       46.89       47.45      2.73 o 
   2   0  10       32.91       35.96     10.21 o 
   3   0  10        0.00        1.88      2.46 o 
   4   0  10        1.61        1.05      3.82 o 
   5   0  10        4.34        4.80      3.90 o 
  -8   1  10        1.75        4.13      4.77 o 
  -7   1  10        0.60       -0.92      2.00 o 
  -6   1  10        0.45        0.46      1.42 o 
  -5   1  10       39.78       39.13      4.27 o 
  -4   1  10       10.10       13.86      2.96 o 
  -3   1  10        4.32        4.97      1.46 o 
  -2   1  10       68.66       66.55      5.13 o 
  -1   1  10        5.99       12.57      1.98 o 
   0   1  10       25.32       23.71      3.99 o 
   1   1  10        0.12       -0.77      1.16 o 
   2   1  10        3.97        4.49      2.37 o 
   3   1  10        7.95        6.40      2.87 o 
   4   1  10        6.90        5.42      3.36 o 
   5   1  10        0.25        4.07      5.08 o 
  -7   2  10        0.77       -0.23      2.29 o 
  -6   2  10       19.96       15.29      3.01 o 
  -5   2  10        5.52        6.90      2.69 o 
  -4   2  10       79.63       74.70      5.76 o 
  -3   2  10       39.06       27.90      2.18 o 
  -2   2  10       15.55       15.69      1.87 o 
  -1   2  10        0.18        2.35      2.21 o 
   0   2  10        2.28        1.73      1.48 o 
   1   2  10        8.68        9.11      1.83 o 
   2   2  10        0.00        0.39      1.97 o 
   3   2  10        0.44        1.40      2.56 o 
   4   2  10       25.60       27.42      4.94 o 
  -7   3  10        0.01        3.70      4.41 o 
  -6   3  10        1.40        1.31      2.49 o 
  -5   3  10        2.40        4.52      2.58 o 
  -4   3  10        0.14       -0.96      1.83 o 
  -3   3  10       25.44       19.95      3.37 o 
  -2   3  10       12.13       11.86      1.69 o 
  -1   3  10       14.03       15.38      3.37 o 
   0   3  10       13.46       14.80      2.24 o 
   1   3  10        4.33        0.35      1.08 o 
   2   3  10        0.83        0.39      2.04 o 
   3   3  10        2.36        4.39      3.18 o 
   4   3  10        1.59       -2.43      3.33 o 
  -7   4  10        0.42       -0.18      3.78 o 
  -6   4  10        0.12       -2.51      2.51 o 
  -5   4  10        0.76        0.12      1.81 o 
  -4   4  10        0.61       -1.27      2.60 o 
  -3   4  10        6.04        8.73      2.96 o 
  -2   4  10        7.22        6.28      2.79 o 
  -1   4  10        1.00        5.29      4.59 o 
   0   4  10        6.87        5.03      1.69 o 
   1   4  10       10.61        5.86      1.83 o 
   2   4  10        4.00        3.54      2.73 o 
   3   4  10        2.23        4.26      6.36 o 
  -6   5  10        7.19        6.06      5.15 o 
  -5   5  10        1.11        0.25      3.47 o 
  -4   5  10        7.46       15.24      5.65 o 
  -3   5  10       20.80       21.85      4.42 o 
  -2   5  10        9.39        7.43      3.32 o 
  -1   5  10        0.13        1.80      2.55 o 
   0   5  10       26.75       26.81      3.90 o 
   1   5  10        5.59        4.64      3.88 o 
   2   5  10        0.50        0.99      3.93 o 
  -6   6  10        0.04       -2.25      2.95 o 
  -5   6  10        0.77       -0.30      2.73 o 
  -4   6  10       14.05       15.16      6.31 o 
  -3   6  10       12.71       12.20      7.71 o 
  -2   6  10       11.77       24.49      7.58 o 
  -1   6  10        2.64        3.00      5.45 o 
   0   6  10        5.29        1.26      2.54 o 
   1   6  10        0.06        0.15      3.80 o 
  -4   7  10        0.36        0.30      4.18 o 
  -3   7  10        0.12        7.43      4.79 o 
  -2   7  10       14.63        8.49      6.24 o 
  -1   7  10        5.21        5.41      5.36 o 
   0   7  10        0.04        2.51      5.35 o 
  -2 -12  11        0.00        6.89      8.14 o 
  -1 -12  11        0.25        1.53      2.94 o 
   0 -12  11        2.12        4.52      3.42 o 
   1 -12  11        3.65        5.01      5.76 o 
   2 -12  11        0.52       -2.49      3.84 o 
  -4 -11  11        2.03        1.05      2.62 o 
  -3 -11  11        1.96        3.98      4.15 o 
  -2 -11  11        0.00       -1.18      2.66 o 
  -1 -11  11       12.25        8.37      3.41 o 
   0 -11  11       29.88       32.90      8.19 o 
   1 -11  11        4.20        1.92      2.88 o 
   2 -11  11       20.80       23.66      7.07 o 
   3 -11  11        0.78        0.89      5.24 o 
  -4 -10  11        7.91        3.51      2.92 o 
  -3 -10  11        3.81        2.71      2.46 o 
  -2 -10  11       31.58       42.35     16.17 o 
  -1 -10  11       18.33       19.25      7.00 o 
   0 -10  11       79.71       86.59      7.96 o 
   1 -10  11        8.73       10.06      5.98 o 
   2 -10  11       40.77       41.17      5.71 o 
   3 -10  11        1.98        6.29      3.27 o 
   4 -10  11        0.82        5.43      4.08 o 
  -5  -9  11        2.90        3.46      3.12 o 
  -4  -9  11        0.32       -1.42      2.30 o 
  -3  -9  11        1.87        1.94      2.63 o 
  -2  -9  11        3.90       -0.81      2.16 o 
  -1  -9  11       24.88       15.17      3.35 o 
   0  -9  11        8.96        6.84      2.84 o 
   1  -9  11        1.93       10.81      6.55 o 
   2  -9  11       13.61       18.50      3.61 o 
   3  -9  11       25.45       24.85      3.15 o 
   4  -9  11       13.99       15.71      4.09 o 
   5  -9  11        1.88       -0.18      3.65 o 
  -6  -8  11        0.18       -0.07      2.45 o 
  -5  -8  11       37.57       32.81      5.09 o 
  -4  -8  11        0.47        0.94      2.32 o 
  -3  -8  11       62.22       42.61      4.56 o 
  -2  -8  11       50.24       52.19      8.10 o 
  -1  -8  11        1.55        2.17      2.33 o 
   0  -8  11        9.21        9.45      2.59 o 
   1  -8  11       88.08       88.95      6.61 o 
   2  -8  11        0.91        0.42      1.57 o 
   3  -8  11       57.43       52.06      3.92 o 
   4  -8  11        2.22        1.90      2.52 o 
   5  -8  11        2.27        2.38      3.00 o 
  -6  -7  11        0.08        2.31      2.67 o 
  -5  -7  11        2.20        2.94      2.86 o 
  -4  -7  11        5.29        4.10      2.82 o 
  -3  -7  11        0.02        0.39      1.71 o 
  -2  -7  11       84.04       78.44      5.61 o 
  -1  -7  11       51.82       60.96      4.90 o 
   0  -7  11      109.12       99.44     11.91 o 
   1  -7  11       29.20       27.54      2.36 o 
   2  -7  11        4.06        5.54      1.71 o 
   3  -7  11       11.04        9.85      1.99 o 
   4  -7  11        1.39        2.25      4.88 o 
   5  -7  11        1.01        4.37      3.51 o 
  -7  -6  11        0.38       -0.86      4.08 o 
  -6  -6  11        4.70        4.01      3.23 o 
  -5  -6  11       11.40        7.79      3.22 o 
  -4  -6  11        2.37        8.32      2.77 o 
  -3  -6  11        0.37        1.82      1.80 o 
  -2  -6  11       14.17       15.60      3.16 o 
  -1  -6  11        0.33        2.42      1.97 o 
   0  -6  11        5.79        6.52      2.28 o 
   1  -6  11       82.09       79.08      3.43 o 
   2  -6  11        4.07        4.55      1.55 o 
   3  -6  11        0.10        0.36      1.69 o 
   4  -6  11       13.27        9.23      3.83 o 
   5  -6  11        8.16       13.65      5.17 o 
  -7  -5  11        2.44        4.11      3.75 o 
  -6  -5  11       10.91        3.75      3.99 o 
  -5  -5  11       12.96       16.79      3.64 o 
  -4  -5  11       25.44       23.79      3.58 o 
  -3  -5  11       17.61       18.40      3.32 o 
  -2  -5  11      118.93      109.55      7.03 o 
  -1  -5  11       37.06       43.53      4.73 o 
   0  -5  11        7.95        9.14      2.78 o 
   1  -5  11        0.15        0.91      1.18 o 
   2  -5  11        4.31        6.26      1.55 o 
   3  -5  11        2.47        5.03      4.91 o 
   4  -5  11        1.56        2.87      3.14 o 
   5  -5  11        2.18        0.59      2.66 o 
  -7  -4  11        0.35        3.62      3.19 o 
  -6  -4  11        0.05       -0.97      1.94 o 
  -5  -4  11       22.88       30.77      4.34 o 
  -4  -4  11       19.60       21.34      5.53 o 
  -3  -4  11      146.66      143.87      7.74 o 
  -2  -4  11      185.82      188.52      9.65 o 
  -1  -4  11        5.48        2.02      1.56 o 
   0  -4  11        0.77        1.42      1.00 o 
   1  -4  11        0.63        0.26      1.03 o 
   2  -4  11       11.84       12.63      2.71 o 
   3  -4  11       24.31       27.38      9.15 o 
   4  -4  11       88.43       72.31      9.23 o 
   5  -4  11       14.21       11.03      4.06 o 
  -7  -3  11        9.85       16.77      7.30 o 
  -6  -3  11        3.14        9.09      6.06 o 
  -5  -3  11        1.65        4.62      6.36 o 
  -4  -3  11        0.10       -2.25      2.25 o 
  -3  -3  11       97.02      109.58      6.69 o 
  -2  -3  11       36.85       33.46      5.13 o 
  -1  -3  11        8.84       10.27      2.43 o 
   0  -3  11       61.42       52.10      3.36 o 
   1  -3  11        4.57        3.88      1.83 o 
   2  -3  11       16.25       14.39      1.68 o 
   3  -3  11        1.54       -3.35      3.52 o 
   4  -3  11        4.38        3.01      2.61 o 
   5  -3  11        0.04        0.30      2.33 o 
  -7  -2  11        0.15        6.39      3.28 o 
  -6  -2  11        7.71        7.50      2.87 o 
  -5  -2  11       17.00       19.04      3.48 o 
  -4  -2  11       19.89       27.89      3.77 o 
  -3  -2  11       18.67       13.99      1.60 o 
  -2  -2  11      135.13      138.04     11.68 o 
  -1  -2  11        0.42       -0.21      0.99 o 
   0  -2  11       66.65       70.62      3.48 o 
   1  -2  11        7.40       12.47      2.12 o 
   2  -2  11        3.44        5.20      2.47 o 
   3  -2  11       14.91       13.77      6.35 o 
   4  -2  11        9.82        8.58      6.33 o 
   5  -2  11        5.99        2.84      2.92 o 
  -7  -1  11        5.28        1.10      2.36 o 
  -6  -1  11       11.43       15.43      3.32 o 
  -5  -1  11        4.99        6.81      1.66 o 
  -4  -1  11      377.82      327.46     14.86 o 
  -3  -1  11      129.36      138.89      6.02 o 
  -2  -1  11       65.90       62.89      3.50 o 
  -1  -1  11       16.03       15.83      2.30 o 
   0  -1  11       10.99       11.58      1.75 o 
   1  -1  11       13.11       18.10      2.03 o 
   2  -1  11        6.44        7.09      8.89 o 
   3  -1  11        3.02       -2.76      2.76 o 
   4  -1  11        0.10       -1.52      2.85 o 
   5  -1  11        0.14        8.98      4.87 o 
  -7   0  11        0.91       -3.42      4.21 o 
  -6   0  11        2.06        2.22      1.76 o 
  -5   0  11        5.15        3.58      1.56 o 
  -4   0  11       19.64       21.87      2.31 o 
  -3   0  11       36.14       33.43      3.12 o 
  -2   0  11       54.89       56.26      3.50 o 
  -1   0  11       97.68      103.82      4.62 o 
   0   0  11        5.44        9.56      1.86 o 
   1   0  11       27.81       24.05      2.77 o 
   2   0  11        1.08        1.62      2.10 o 
   3   0  11        2.18        3.81      4.29 o 
   4   0  11        2.63       10.15      6.77 o 
  -7   1  11        3.92        5.76      4.77 o 
  -6   1  11        2.79        2.19      3.52 o 
  -5   1  11       11.21       11.47      1.99 o 
  -4   1  11       17.02       11.84      1.97 o 
  -3   1  11        5.77        6.01      1.58 o 
  -2   1  11       16.20       15.77      2.15 o 
  -1   1  11       17.78       20.29      2.44 o 
   0   1  11        3.11        1.60      1.39 o 
   1   1  11        4.18        2.77      1.56 o 
   2   1  11        0.12        0.04      1.84 o 
   3   1  11       18.63       19.77      5.91 o 
   4   1  11       33.16       28.31      5.36 o 
  -6   2  11       18.31       18.77      3.88 o 
  -5   2  11       55.11       52.28      4.96 o 
  -4   2  11       50.45       51.86      4.58 o 
  -3   2  11       66.02       72.05      4.24 o 
  -2   2  11       54.49       52.95      3.40 o 
  -1   2  11        0.21       -0.03      1.29 o 
   0   2  11        0.12       -1.19      1.58 o 
   1   2  11        9.69        9.12      2.03 o 
   2   2  11        2.03        2.97      2.50 o 
   3   2  11        4.54        2.65      2.96 o 
   4   2  11        2.24        1.97      3.40 o 
  -6   3  11        8.50        9.72      3.35 o 
  -5   3  11        8.21       16.25      5.83 o 
  -4   3  11        5.69       -0.29      2.35 o 
  -3   3  11        0.97        4.34      2.54 o 
  -2   3  11        7.10        9.38      2.96 o 
  -1   3  11        6.03        3.65      2.70 o 
   0   3  11        1.88        3.42      2.07 o 
   1   3  11        2.43       -1.72      2.28 o 
   2   3  11        0.12       -1.97      2.35 o 
   3   3  11        1.70       -0.80      3.39 o 
  -6   4  11        1.25       -2.81      2.94 o 
  -5   4  11       16.00       22.56      4.35 o 
  -4   4  11        4.90        6.46      3.30 o 
  -3   4  11       30.40       37.50      4.64 o 
  -2   4  11        0.00       -2.08      2.57 o 
  -1   4  11        0.42        2.86      2.44 o 
   0   4  11       15.38       19.72      2.70 o 
   1   4  11        5.40        1.03      2.30 o 
   2   4  11        2.25        5.45      5.29 o 
  -6   5  11        0.58       -0.89      4.44 o 
  -5   5  11        0.21        4.03      5.15 o 
  -4   5  11        3.23        6.14      3.48 o 
  -3   5  11        0.06       -1.86      2.48 o 
  -2   5  11        3.23        4.08      2.99 o 
  -1   5  11        4.19        5.74      3.19 o 
   0   5  11        7.48       10.77      5.65 o 
   1   5  11        0.12       -2.23      4.46 o 
  -5   6  11        2.03        0.26      2.89 o 
  -4   6  11        0.27        4.26      5.10 o 
  -3   6  11       13.38        9.92      4.04 o 
  -2   6  11        7.47        5.15      5.68 o 
  -1   6  11        2.16        3.96      3.27 o 
   0   6  11        0.70        0.23      3.35 o 
  -2 -12  12        0.04        1.54      3.09 o 
  -1 -12  12        1.18        5.37      3.64 o 
   0 -12  12        0.76       -4.49      4.49 o 
   1 -12  12        1.83        7.53      4.13 o 
   2 -12  12        7.43        9.91      5.81 o 
  -3 -11  12        0.10        4.04      3.13 o 
  -2 -11  12        0.07       -1.89      4.67 o 
  -1 -11  12        0.09       -1.64      2.35 o 
   0 -11  12        0.07        2.52      3.01 o 
   1 -11  12        0.37        2.92      3.14 o 
   2 -11  12        0.28       -0.39      2.65 o 
   3 -11  12        0.97        1.32      4.21 o 
  -4 -10  12        3.66        5.42      3.54 o 
  -3 -10  12        0.09        4.65      4.29 o 
  -2 -10  12        7.22        3.96      3.16 o 
  -1 -10  12        0.21       -0.55      2.28 o 
   0 -10  12       14.71       23.45      4.34 o 
   1 -10  12        2.40        2.61      2.80 o 
   2 -10  12        0.01        8.47      8.29 o 
   3 -10  12        0.56        0.61      4.08 o 
   4 -10  12        2.99        4.01      4.13 o 
  -5  -9  12        2.52        1.50      2.90 o 
  -4  -9  12        0.20       -0.87      3.11 o 
  -3  -9  12        8.54        6.01      3.54 o 
  -2  -9  12        5.21        1.85      2.63 o 
  -1  -9  12       21.04       17.56      3.48 o 
   0  -9  12       40.51       36.88      5.43 o 
   1  -9  12       33.81       34.46      5.22 o 
   2  -9  12       17.44       12.87      5.72 o 
   3  -9  12        4.36        4.69      3.85 o 
   4  -9  12        2.51        4.69      4.94 o 
  -5  -8  12        5.01        4.23      3.94 o 
  -4  -8  12        0.92        1.80      2.69 o 
  -3  -8  12        2.91        5.15      6.59 o 
  -2  -8  12        2.39        2.42      2.47 o 
  -1  -8  12       16.80       23.76      3.76 o 
   0  -8  12       18.50       14.95      4.03 o 
   1  -8  12       16.28       20.82      3.51 o 
   2  -8  12        2.34       15.82      4.26 o 
   3  -8  12       25.87       21.84      3.71 o 
   4  -8  12        1.07       -1.14      2.89 o 
  -6  -7  12        2.44        4.49      3.58 o 
  -5  -7  12        1.04       -0.35      2.50 o 
  -4  -7  12        2.94        1.43      2.15 o 
  -3  -7  12       28.96       30.65      8.04 o 
  -2  -7  12        2.83        2.98      4.11 o 
  -1  -7  12        2.43        8.40      4.68 o 
   0  -7  12      178.04      182.92     10.09 o 
   1  -7  12       13.95       13.77      3.24 o 
   2  -7  12        8.28       13.05      2.14 o 
   3  -7  12        2.14       -1.16      2.08 o 
   4  -7  12        1.72        4.14      3.09 o 
   5  -7  12        6.41       14.19      5.00 o 
  -6  -6  12        0.16        2.01      3.75 o 
  -5  -6  12        6.78        3.47      2.96 o 
  -4  -6  12       96.63       88.51      7.12 o 
  -3  -6  12       28.24       25.35      3.78 o 
  -2  -6  12      145.72      154.53      9.06 o 
  -1  -6  12       65.38       67.86     10.13 o 
   0  -6  12       23.50       20.45      3.37 o 
   1  -6  12       17.76       23.28      3.60 o 
   2  -6  12      106.07       99.70      5.10 o 
   3  -6  12        0.12        1.75      2.21 o 
   4  -6  12       20.48       23.17      4.89 o 
   5  -6  12        0.57        2.08      3.53 o 
  -7  -5  12        0.52        0.62      2.76 o 
  -6  -5  12        0.00        2.75      2.63 o 
  -5  -5  12        5.00        6.42      4.30 o 
  -4  -5  12        9.05        5.48      2.62 o 
  -3  -5  12        9.49       14.99      2.98 o 
  -2  -5  12       83.50       98.77      6.70 o 
  -1  -5  12       37.96       28.40      4.22 o 
   0  -5  12        6.78        8.96      2.49 o 
   1  -5  12        0.50        0.43      2.05 o 
   2  -5  12        0.08        0.46      1.54 o 
   3  -5  12        0.05       -0.37      2.07 o 
   4  -5  12        0.03        3.81      5.90 o 
   5  -5  12        0.02        5.34      8.00 o 
  -7  -4  12        2.20        3.55      3.38 o 
  -6  -4  12       16.51       25.58      4.66 o 
  -5  -4  12        0.26        0.43      1.79 o 
  -4  -4  12       12.16       14.59      3.43 o 
  -3  -4  12       25.08       32.40      4.06 o 
  -2  -4  12        1.03       -0.11      2.59 o 
  -1  -4  12       64.52       71.81      5.31 o 
   0  -4  12       21.13       26.70      2.41 o 
   1  -4  12       12.19       12.49      1.70 o 
   2  -4  12        9.11       13.73      2.02 o 
   3  -4  12        0.00        3.81      2.63 o 
   4  -4  12        1.96        0.97      2.81 o 
   5  -4  12        1.40        0.70      2.76 o 
  -7  -3  12       10.50       16.32      4.47 o 
  -6  -3  12       15.65       22.67      5.71 o 
  -5  -3  12        0.95        3.53      2.61 o 
  -4  -3  12      128.90      141.05     13.69 o 
  -3  -3  12       24.50       25.41      3.71 o 
  -2  -3  12      256.59      263.49     11.79 o 
  -1  -3  12       18.12       14.35      1.65 o 
   0  -3  12        0.03        0.22      1.04 o 
   1  -3  12        0.27        2.02      1.25 o 
   2  -3  12        0.78       -2.81      2.81 o 
   3  -3  12        2.49        3.88      6.71 o 
   4  -3  12        0.30        2.88      4.46 o 
   5  -3  12        0.03        1.10      4.30 o 
  -7  -2  12        0.11        5.12      3.42 o 
  -6  -2  12        0.26        5.04      2.82 o 
  -5  -2  12       77.03       69.56      5.80 o 
  -4  -2  12        9.91       20.66      5.98 o 
  -3  -2  12       69.49       65.45      4.44 o 
  -2  -2  12       75.06       87.19      4.23 o 
  -1  -2  12       75.53       78.59      3.88 o 
   0  -2  12       15.99       15.13      3.06 o 
   1  -2  12       16.43       18.85      4.20 o 
   2  -2  12        0.75       -0.75      1.84 o 
   3  -2  12        2.30       -1.07      2.56 o 
   4  -2  12        1.83       -1.13      2.88 o 
  -7  -1  12        1.08        1.95      4.36 o 
  -6  -1  12        0.31        2.25      2.90 o 
  -5  -1  12       24.29       29.27      4.29 o 
  -4  -1  12        0.02        0.92      1.30 o 
  -3  -1  12       93.04       95.57      4.50 o 
  -2  -1  12       11.56       13.81      3.48 o 
  -1  -1  12        0.00       -1.43      1.43 o 
   0  -1  12       29.91       29.22      2.62 o 
   1  -1  12       13.92       11.25      2.35 o 
   2  -1  12        0.01       -0.16      3.32 o 
   3  -1  12        0.23       10.47      4.29 o 
   4  -1  12        0.11       -2.46      3.74 o 
  -7   0  12        0.90        8.47      5.25 o 
  -6   0  12        1.40       -0.35      3.12 o 
  -5   0  12       12.72       16.90      5.85 o 
  -4   0  12      118.93       99.45      5.52 o 
  -3   0  12      195.31      199.02      8.05 o 
  -2   0  12       17.18       18.55      3.72 o 
  -1   0  12        2.54        2.21      1.53 o 
   0   0  12        0.00        1.55      1.51 o 
   1   0  12        0.00        1.28      1.39 o 
   2   0  12        0.22        1.21      2.95 o 
   3   0  12        3.47        1.95      2.73 o 
   4   0  12        7.28        3.24      5.30 o 
  -6   1  12        0.44       -0.56      2.74 o 
  -5   1  12        7.26       12.72      3.51 o 
  -4   1  12        9.22        6.38      1.84 o 
  -3   1  12       94.52       90.78      4.94 o 
  -2   1  12        3.89        4.43      1.89 o 
  -1   1  12        2.28        8.40      2.34 o 
   0   1  12       11.65       11.72      3.66 o 
   1   1  12        9.98        6.79      2.81 o 
   2   1  12        0.24       -1.45      2.46 o 
   3   1  12        0.08        3.67      4.08 o 
  -6   2  12        0.30        0.77      2.95 o 
  -5   2  12        0.00        2.15      2.57 o 
  -4   2  12       32.31       20.72      3.84 o 
  -3   2  12       28.90       27.84      4.23 o 
  -2   2  12        4.29        5.06      4.35 o 
  -1   2  12        0.28       -0.82      1.64 o 
   0   2  12       12.39       12.64      3.95 o 
   1   2  12        0.01        2.57      2.51 o 
   2   2  12        0.39       -1.67      2.53 o 
   3   2  12        0.02        4.40      3.08 o 
  -6   3  12        7.31       10.37      5.68 o 
  -5   3  12        0.00        1.80      2.60 o 
  -4   3  12        4.39        4.33      2.68 o 
  -3   3  12        9.81       13.52      3.74 o 
  -2   3  12        4.34        7.44      9.95 o 
  -1   3  12        0.17        0.90      1.61 o 
   0   3  12       15.50       15.67      2.78 o 
   1   3  12        9.23        3.01      2.90 o 
   2   3  12        0.13        2.03      4.36 o 
  -5   4  12        4.32        5.53      5.15 o 
  -4   4  12        2.59        1.74      2.48 o 
  -3   4  12        0.53        3.19      2.58 o 
  -2   4  12        2.45        2.93      2.62 o 
  -1   4  12        0.26        3.53      2.73 o 
   0   4  12        5.24        3.25      4.49 o 
   1   4  12        2.62        0.53      4.18 o 
  -5   5  12       10.21        8.77      6.26 o 
  -4   5  12        7.32       12.30      6.47 o 
  -3   5  12       12.32        5.52      3.53 o 
  -2   5  12        1.03       -1.32      2.77 o 
  -1   5  12        0.07        5.76      3.34 o 
   0   5  12        0.10        0.58      4.26 o 
  -2   6  12        1.71       -2.45      3.17 o 
   0 -12  13        0.92        2.90      3.62 o 
  -3 -11  13        1.18        0.79      3.22 o 
  -2 -11  13        1.07       -0.42      2.32 o 
  -1 -11  13        0.61        1.99      3.22 o 
   0 -11  13        0.12       -1.27      2.95 o 
   1 -11  13        0.10       -0.54      2.90 o 
   2 -11  13        0.01        1.83      3.02 o 
  -4 -10  13        8.75       11.75      5.65 o 
  -3 -10  13        7.31        5.18      3.50 o 
  -2 -10  13        0.53        6.72      3.77 o 
  -1 -10  13        0.01       -0.77      3.00 o 
   0 -10  13        2.81        6.87      3.84 o 
   1 -10  13        9.30        6.14      3.32 o 
   2 -10  13        5.91        8.36      4.10 o 
   3 -10  13       16.79       15.42      7.40 o 
  -4  -9  13        0.81        0.78      2.43 o 
  -3  -9  13       15.69       11.23      3.80 o 
  -2  -9  13        0.08        0.13      2.13 o 
  -1  -9  13        9.96       11.46      4.49 o 
   0  -9  13       11.68       13.93      4.89 o 
   1  -9  13       22.38       28.36      5.13 o 
   2  -9  13        6.47       10.48      3.58 o 
   3  -9  13        6.74        9.66      4.92 o 
  -5  -8  13        2.44        6.19      3.28 o 
  -4  -8  13        8.54       10.57      4.02 o 
  -3  -8  13        0.15        0.31      2.35 o 
  -2  -8  13        0.02        0.49      1.99 o 
  -1  -8  13        0.14        0.21      1.78 o 
   0  -8  13       11.69        7.46      3.30 o 
   1  -8  13       57.32       62.17      6.41 o 
   2  -8  13        0.25       -1.04      2.69 o 
   3  -8  13        4.51        2.81      4.59 o 
   4  -8  13        0.94        2.92      4.97 o 
  -6  -7  13        0.06        0.88      3.00 o 
  -5  -7  13        5.42        8.10      5.19 o 
  -4  -7  13       21.61       14.35      7.30 o 
  -3  -7  13       24.60       24.32      4.13 o 
  -2  -7  13        5.46        6.33      5.12 o 
  -1  -7  13        5.76        5.95      3.04 o 
   0  -7  13        0.90        1.62      2.18 o 
   1  -7  13       35.79       28.46      4.98 o 
   2  -7  13       10.54       13.24      3.12 o 
   3  -7  13        4.77       15.32      4.79 o 
   4  -7  13        0.77        3.58      4.89 o 
  -6  -6  13        1.20       13.87     12.63 o 
  -5  -6  13        0.14        3.27      3.16 o 
  -4  -6  13        1.05        2.44      3.16 o 
  -3  -6  13       18.08       29.44      8.87 o 
  -2  -6  13        8.33        1.98      2.37 o 
  -1  -6  13        2.55        2.38      3.02 o 
   0  -6  13        3.15        5.35      2.63 o 
   1  -6  13        6.21        8.98      2.51 o 
   2  -6  13        0.17        0.53      1.37 o 
   3  -6  13        0.84        1.98      2.18 o 
   4  -6  13        0.55        3.74      3.02 o 
  -6  -5  13        6.98        6.70      3.60 o 
  -5  -5  13        0.55       -2.97      2.97 o 
  -4  -5  13       40.09       32.83      4.62 o 
  -3  -5  13        0.04       -2.12      2.48 o 
  -2  -5  13       62.78       50.64      5.68 o 
  -1  -5  13        3.70        2.95      2.64 o 
   0  -5  13        3.14        2.88      3.74 o 
   1  -5  13       59.85       49.36      5.00 o 
   2  -5  13       15.25       28.17      6.36 o 
   3  -5  13        0.37        2.13      2.52 o 
   4  -5  13        5.70        5.51      3.65 o 
  -6  -4  13        5.45        3.91      2.87 o 
  -5  -4  13        3.11        2.45      2.81 o 
  -4  -4  13        3.77        4.09      2.49 o 
  -3  -4  13        1.18       -0.52      2.60 o 
  -2  -4  13       60.08       62.27      5.79 o 
  -1  -4  13        1.70        3.32      2.35 o 
   0  -4  13       47.02       38.46     10.59 o 
   1  -4  13        0.37       -0.50      1.46 o 
   2  -4  13        0.09        4.47      5.43 o 
   3  -4  13        3.05       13.99      4.10 o 
   4  -4  13        1.17        5.15      4.68 o 
  -7  -3  13        1.42       -1.28      2.76 o 
  -6  -3  13        0.28       -1.22      3.45 o 
  -5  -3  13       11.53       21.25      4.18 o 
  -4  -3  13        1.27        2.64      2.76 o 
  -3  -3  13       10.90       10.85      3.14 o 
  -2  -3  13       35.81       36.65      4.66 o 
  -1  -3  13      127.12      119.78      8.17 o 
   0  -3  13        3.94        9.78      5.07 o 
   1  -3  13        9.34        8.71      2.11 o 
   2  -3  13        0.02       -0.21      4.49 o 
   3  -3  13        0.00       -1.76      2.92 o 
   4  -3  13        5.26        0.24      6.54 o 
  -7  -2  13        5.64        0.96      4.11 o 
  -6  -2  13        6.05        3.38      2.80 o 
  -5  -2  13       35.26       38.05      6.50 o 
  -4  -2  13        0.39        2.83      2.58 o 
  -3  -2  13        4.50        9.29      3.17 o 
  -2  -2  13       63.35       72.17      9.27 o 
  -1  -2  13       13.26        9.55      1.88 o 
   0  -2  13       26.87       33.68      3.11 o 
   1  -2  13       31.56       27.99      7.01 o 
   2  -2  13        0.23        5.41      2.89 o 
   3  -2  13        7.82        6.26     10.79 o 
   4  -2  13        0.05        8.17      4.69 o 
  -7  -1  13        1.34       -0.38      4.06 o 
  -6  -1  13        7.27        1.84      4.25 o 
  -5  -1  13        3.23        2.55      2.57 o 
  -4  -1  13        0.17       -1.48      1.95 o 
  -3  -1  13       39.51       37.40      3.10 o 
  -2  -1  13       45.90       49.23      4.01 o 
  -1  -1  13      138.01      157.39      7.30 o 
   0  -1  13        2.12        8.41      2.10 o 
   1  -1  13       18.68       23.21      2.74 o 
   2  -1  13        0.02        5.40      3.41 o 
   3  -1  13        0.76        1.18      2.76 o 
  -6   0  13       11.41       17.32      5.83 o 
  -5   0  13        0.01        1.33      2.23 o 
  -4   0  13       64.98       56.44      3.95 o 
  -3   0  13       70.80       64.05      4.09 o 
  -2   0  13       89.88       96.06      7.13 o 
  -1   0  13       52.06       56.25      7.72 o 
   0   0  13       21.00       30.06      3.45 o 
   1   0  13        1.29       11.30      5.32 o 
   2   0  13        6.35        4.54      3.06 o 
   3   0  13        9.82        3.46      4.64 o 
  -6   1  13        1.98        0.30      3.45 o 
  -5   1  13        0.16        0.58      3.32 o 
  -4   1  13        1.41        4.80      2.46 o 
  -3   1  13        0.00        2.06      1.83 o 
  -2   1  13        0.36        2.91      1.95 o 
  -1   1  13        7.94        8.37      4.21 o 
   0   1  13        1.52        1.85      1.86 o 
   1   1  13        6.72       -3.26      3.26 o 
   2   1  13        0.09       -2.30      2.80 o 
   3   1  13        0.51        0.35      2.79 o 
  -6   2  13        1.70       -0.61      3.70 o 
  -5   2  13       12.98       21.02      6.26 o 
  -4   2  13        0.54       -0.75      2.24 o 
  -3   2  13       24.80       20.17      3.73 o 
  -2   2  13       19.02       26.41      4.65 o 
  -1   2  13        8.92        9.51      2.84 o 
   0   2  13        0.03        1.44      1.87 o 
   1   2  13        0.26        3.46      3.09 o 
   2   2  13        1.15        3.99      4.45 o 
  -5   3  13        0.64        3.45      4.79 o 
  -4   3  13        5.95        9.59      3.83 o 
  -3   3  13        6.83        5.33      5.10 o 
  -2   3  13        2.61        1.02      2.42 o 
  -1   3  13        4.01       12.11      3.73 o 
   1   3  13        0.11        0.86      4.18 o 
  -4   4  13        0.10       -0.63      4.11 o 
  -3   4  13       13.01       21.32      4.54 o 
  -2   4  13        4.12        1.56      3.01 o 
  -1   4  13        0.06       -0.54      5.17 o 
   0   4  13        0.94       17.90      7.28 o 
  -2 -11  14        0.00        0.43      3.07 o 
  -1 -11  14        1.12        3.32      3.72 o 
   0 -11  14        1.32        4.07      3.94 o 
   1 -11  14        0.66       -0.19      2.90 o 
  -3 -10  14        0.78        1.89      3.28 o 
  -2 -10  14        1.46        4.29      3.06 o 
  -1 -10  14        1.45       -1.43      3.75 o 
   0 -10  14        0.23        6.12      3.96 o 
   1 -10  14        4.06        3.09      3.36 o 
   2 -10  14        1.32        0.53      3.42 o 
  -4  -9  14        4.81        3.98      3.47 o 
  -3  -9  14        0.58        0.16      2.29 o 
  -2  -9  14        4.20       10.60      7.59 o 
  -1  -9  14        7.24        4.24      2.92 o 
   0  -9  14        3.17       -5.48      5.48 o 
   1  -9  14        2.11        0.51      2.66 o 
   2  -9  14        0.26       -3.88      4.64 o 
  -5  -8  14        0.03        3.26      3.50 o 
  -4  -8  14        2.47        1.36      2.98 o 
  -3  -8  14        3.81       10.24      3.93 o 
  -2  -8  14       34.85       34.86      5.38 o 
  -1  -8  14       25.13       22.78      5.13 o 
   0  -8  14       23.98       14.08      4.09 o 
   1  -8  14        6.06        9.16      3.16 o 
   2  -8  14       13.79       26.90      8.01 o 
   3  -8  14        6.68        1.14      4.61 o 
  -5  -7  14        1.89        4.22      5.87 o 
  -4  -7  14       13.46       23.85      5.29 o 
  -3  -7  14        0.83        6.47      3.13 o 
  -2  -7  14       23.39       21.57      4.98 o 
  -1  -7  14        2.06       -2.71      2.71 o 
   0  -7  14       11.99        8.41      3.11 o 
   1  -7  14       30.82       29.48      4.70 o 
   2  -7  14        3.66        4.31      4.03 o 
   3  -7  14        0.15        8.22      5.40 o 
  -5  -6  14        1.35        1.33      2.52 o 
  -4  -6  14        0.00        1.53      4.51 o 
  -3  -6  14        0.44        5.51      3.40 o 
  -2  -6  14        9.00       15.68      5.08 o 
  -1  -6  14        1.18       -0.12      2.32 o 
   0  -6  14        5.56        7.18      3.07 o 
   1  -6  14        6.12        1.17      2.79 o 
   2  -6  14        5.93        1.39      4.03 o 
   3  -6  14        1.31        1.09      4.16 o 
  -6  -5  14        0.03       -1.14      2.48 o 
  -5  -5  14        2.94        4.67      3.07 o 
  -4  -5  14        3.42        6.75      3.38 o 
  -3  -5  14       87.38       80.98      7.62 o 
  -2  -5  14        0.00       -0.43      2.29 o 
  -1  -5  14       68.07       74.36      7.31 o 
   0  -5  14        0.01        1.02      2.16 o 
   1  -5  14        8.67       15.46      8.16 o 
   2  -5  14        0.00        1.20      2.37 o 
   3  -5  14        3.57        3.48      3.20 o 
  -6  -4  14        0.37        0.69      2.40 o 
  -5  -4  14        1.53       10.18      8.87 o 
  -4  -4  14       21.65       30.98      4.98 o 
  -3  -4  14       17.47       11.73      6.09 o 
  -2  -4  14        7.24       10.10      3.52 o 
  -1  -4  14        0.67       -0.71      1.98 o 
   0  -4  14        3.59        4.52      2.85 o 
   1  -4  14        0.12        2.02      1.64 o 
   2  -4  14        0.22       -1.36      2.02 o 
   3  -4  14        0.04       -1.91      3.75 o 
  -6  -3  14        0.07        0.58      2.62 o 
  -5  -3  14        0.03       -0.02      2.18 o 
  -4  -3  14        1.67        0.24      2.23 o 
  -3  -3  14        3.86        2.68      2.16 o 
  -2  -3  14        1.62        0.06      2.12 o 
  -1  -3  14       28.81       20.88      3.91 o 
   0  -3  14       25.79       27.33      4.15 o 
   1  -3  14        3.66        2.09      1.75 o 
   2  -3  14        0.06       -1.86      2.90 o 
   3  -3  14        0.05       -0.90      2.66 o 
  -6  -2  14        0.95        1.93      5.71 o 
  -5  -2  14       18.56       31.28      5.14 o 
  -4  -2  14        0.76        0.41      2.24 o 
  -3  -2  14       17.55       18.85      3.78 o 
  -2  -2  14        2.25        2.20      2.32 o 
  -1  -2  14        0.93        1.34      1.47 o 
   0  -2  14        1.55        0.28      2.13 o 
   1  -2  14        6.23        6.48      5.01 o 
   2  -2  14        1.70        4.26      5.19 o 
   3  -2  14        0.02        0.51      2.70 o 
  -6  -1  14        5.17        3.98      4.79 o 
  -5  -1  14        0.88        1.88      2.51 o 
  -4  -1  14        0.47       -1.04      2.41 o 
  -3  -1  14       36.52       26.13      4.32 o 
  -2  -1  14       11.15       19.60      2.89 o 
  -1  -1  14       13.13       22.97      5.20 o 
   0  -1  14       47.70       45.67      4.03 o 
   1  -1  14        5.82        3.19      2.64 o 
   2  -1  14        0.19        1.27      2.72 o 
   3  -1  14        0.00       -4.61      4.75 o 
  -6   0  14        0.37        4.44      4.64 o 
  -5   0  14        0.12        2.84      3.42 o 
  -4   0  14        0.28        0.85      2.75 o 
  -3   0  14        1.46        2.47      1.78 o 
  -2   0  14       22.10       21.34      3.16 o 
  -1   0  14       24.69       27.39      3.70 o 
   0   0  14       13.73       12.18      2.74 o 
   1   0  14        0.35        0.96      2.55 o 
   2   0  14       11.00        5.62      3.64 o 
  -5   1  14        4.19        3.78      4.44 o 
  -4   1  14        0.00       -0.51      3.42 o 
  -3   1  14       40.04       38.75      4.80 o 
  -2   1  14       19.44       16.80      3.17 o 
  -1   1  14       15.35       12.18      2.94 o 
   0   1  14       19.27       15.53      4.11 o 
   1   1  14        0.01        4.44      3.23 o 
   2   1  14        0.90        1.45      4.59 o 
  -4   2  14        2.27       -0.47      2.47 o 
  -3   2  14       12.16       14.47      3.99 o 
  -2   2  14       31.62       35.28      6.03 o 
  -1   2  14       23.20       20.15      4.28 o 
   0   2  14        2.96        1.67      4.21 o 
   1   2  14        0.08        9.97      6.01 o 
  -4   3  14        0.11        0.75      2.98 o 
  -3   3  14        1.56        3.98      4.26 o 
  -2   3  14        4.93       19.31     11.70 o 
  -1   3  14        0.22       -1.37      4.79 o 
   0   3  14        0.45       26.60      8.39 o 
  -2 -10  15        1.10        2.31      3.47 o 
  -1 -10  15        0.59        1.29      3.63 o 
   0 -10  15        0.05        3.54      3.62 o 
   1 -10  15        4.14       12.25      4.88 o 
  -3  -9  15       11.72       17.61      7.68 o 
  -2  -9  15        1.44        0.35      3.32 o 
  -1  -9  15        2.10        3.61      3.35 o 
   0  -9  15        2.27        0.74      3.12 o 
   1  -9  15        1.07        4.99      3.86 o 
  -4  -8  15        0.24       -0.42      2.95 o 
  -3  -8  15        2.23        3.77      3.45 o 
  -2  -8  15        2.07        1.85      2.77 o 
  -1  -8  15        0.00        0.52      2.76 o 
   0  -8  15        0.14        0.74      2.77 o 
   1  -8  15        0.43        2.93      3.18 o 
   2  -8  15        0.06        2.18      5.05 o 
  -4  -7  15        8.47       13.62      4.81 o 
  -3  -7  15        2.73        6.38      3.76 o 
  -2  -7  15        0.85       -0.40      2.74 o 
  -1  -7  15        2.73        2.77      2.75 o 
   0  -7  15        0.89        2.39      3.32 o 
   1  -7  15       42.62       38.69     11.16 o 
   2  -7  15       24.23       28.60      6.97 o 
  -5  -6  15        5.74        8.65      4.48 o 
  -4  -6  15        0.23        8.36      4.12 o 
  -3  -6  15        0.62        0.68      2.75 o 
  -2  -6  15       33.86       37.21      6.10 o 
  -1  -6  15       16.71       25.63      5.35 o 
   0  -6  15       43.28       48.05      5.91 o 
   1  -6  15       14.94       18.02      4.13 o 
   2  -6  15        9.82       11.69      5.15 o 
  -5  -5  15        0.97        0.98      2.76 o 
  -4  -5  15        0.60        1.58      2.74 o 
  -3  -5  15        0.78       -0.73      2.64 o 
  -2  -5  15        2.38       -2.66      3.09 o 
  -1  -5  15        2.34       -0.21      2.56 o 
   0  -5  15        3.87        1.05      2.74 o 
   1  -5  15        0.00       -2.16      4.41 o 
   2  -5  15        0.20       -0.38      3.35 o 
  -5  -4  15        7.62       13.58      4.63 o 
  -4  -4  15        0.02       -0.17      2.17 o 
  -3  -4  15        7.85        9.53      3.81 o 
  -2  -4  15        2.64        5.32      3.30 o 
  -1  -4  15        9.98        5.51      3.17 o 
   0  -4  15        0.09        0.45      2.30 o 
   1  -4  15        7.59       20.41      6.90 o 
   2  -4  15       13.57       26.37      7.71 o 
  -5  -3  15        0.17        3.25      3.34 o 
  -4  -3  15        0.09        1.39      2.86 o 
  -3  -3  15       22.89       24.49      4.54 o 
  -2  -3  15        1.66        1.74      2.80 o 
  -1  -3  15       48.34       48.05      5.75 o 
   0  -3  15       10.19       23.51      5.35 o 
   1  -3  15        5.33       -2.31      4.39 o 
  -5  -2  15        0.04        2.62      2.91 o 
  -4  -2  15        8.46        6.55      4.21 o 
  -3  -2  15        6.89       14.10      6.67 o 
  -2  -2  15       26.31       27.88      6.12 o 
  -1  -2  15        0.05       -0.59      2.45 o 
   0  -2  15        0.44       -0.60      2.11 o 
   1  -2  15        0.31        3.78      4.03 o 
   2  -2  15        1.39        5.26      8.18 o 
  -5  -1  15        0.71       -0.30      3.83 o 
  -4  -1  15        9.75       10.90      4.67 o 
  -3  -1  15        4.69        4.63      3.32 o 
  -2  -1  15        0.68        3.17      3.05 o 
  -1  -1  15        0.30        2.81      2.93 o 
   0  -1  15       12.56       14.19      4.55 o 
   1  -1  15       16.10       10.98      6.17 o 
  -5   0  15        0.08        1.34      4.13 o 
  -4   0  15        3.14       -2.46      4.29 o 
  -3   0  15       13.51        7.23      4.23 o 
  -2   0  15       20.67       26.63      4.91 o 
  -1   0  15        3.01       11.59      4.17 o 
   0   0  15        6.52       12.74      3.81 o 
   1   0  15        0.17       -3.37      3.37 o 
  -4   1  15        2.94       19.63      6.64 o 
  -3   1  15        5.36        0.61      3.93 o 
  -2   1  15        5.67        6.62      3.42 o 
  -1   1  15        0.18        1.02      2.76 o 
   0   1  15        9.01       14.16      4.96 o 
  -3   2  15        1.10       -1.45      4.36 o 
  -2   2  15        3.75        3.72      3.58 o 
  -1   2  15        0.35        1.09      4.69 o 
  -2  -9  16        0.31       -3.90      4.51 o 
  -1  -9  16        0.03       -0.63      3.31 o 
   0  -9  16        0.46       -0.46      4.82 o 
  -3  -8  16        0.01        3.34      3.72 o 
  -2  -8  16        0.34        1.02      3.12 o 
  -1  -8  16        3.73        2.47      3.41 o 
   0  -8  16        1.16       -0.20      2.84 o 
   1  -8  16        0.51        0.51      3.30 o 
  -3  -7  16        0.13        3.35      3.87 o 
  -2  -7  16        0.00       -0.72      2.77 o 
  -1  -7  16        4.94        4.99      3.42 o 
   0  -7  16        0.70       -0.68      5.05 o 
   1  -7  16        4.24        3.88      4.06 o 
  -4  -6  16        2.66        4.53      3.32 o 
  -3  -6  16        0.75       -2.25      3.44 o 
  -2  -6  16       15.33       19.59      9.38 o 
  -1  -6  16        9.49        6.81      4.14 o 
   0  -6  16        0.23        3.33      3.18 o 
   1  -6  16        1.06        8.52      6.36 o 
  -4  -5  16        1.08        2.03      4.53 o 
  -3  -5  16        0.03        3.59      3.52 o 
  -2  -5  16        2.26        2.69      3.39 o 
  -1  -5  16        0.13        2.14      3.30 o 
   0  -5  16        0.22        3.48      3.28 o 
   1  -5  16        0.58        3.19      2.94 o 
  -4  -4  16        4.31        4.77      3.70 o 
  -3  -4  16        1.91        1.42      2.81 o 
  -2  -4  16       10.91       15.11      5.48 o 
  -1  -4  16       15.18       10.08      4.22 o 
   0  -4  16        1.69        0.99      2.73 o 
   1  -4  16       13.40       11.92      6.54 o 
  -4  -3  16        0.56       -0.04      2.55 o 
  -3  -3  16        4.60        1.42      2.90 o 
  -2  -3  16        1.83        3.34      3.40 o 
  -1  -3  16        4.45        3.69      4.27 o 
   0  -3  16        9.11       10.78      5.17 o 
   1  -3  16        0.28       -5.50      5.50 o 
  -4  -2  16        8.40       22.77      5.27 o 
  -3  -2  16        0.02        1.18      3.01 o 
  -2  -2  16        1.56        0.84      4.60 o 
  -1  -2  16        8.32       10.70      4.35 o 
   1  -2  16        0.70        2.18      4.82 o 
  -4  -1  16        3.79        6.87      5.96 o 
  -3  -1  16        0.05        4.56      5.32 o 
  -2  -1  16        1.97        2.53      3.36 o 
  -1  -1  16        0.99       10.45     13.06 o 
   0  -1  16       16.07        6.31      4.74 o 
  -3   0  16        4.57        1.52      4.92 o 
  -2   0  16       21.40       23.94      8.34 o 
  -1  -7  17        0.23       -3.02      5.88 o 
  -2  -6  17        0.70       -3.92      4.11 o 
  -1  -6  17        0.04       -1.81      3.67 o 
  -3  -5  17        0.72        3.04      3.83 o 
  -2  -5  17        1.21        4.23      3.70 o 
  -1  -5  17        1.60        0.92      3.40 o 
   0  -5  17        5.04        0.71      3.58 o 
  -3  -4  17        7.88        2.06      3.62 o 
  -2  -4  17        0.21       -1.13      3.42 o 
  -1  -4  17        3.59        0.07      2.94 o 
  -3  -3  17        0.29        6.03      4.10 o 
  -2  -3  17        0.12        0.57      3.17 o 
  -1  -3  17        3.17       -4.36      5.22 o 
                                                 
